# Supplementary material for: From atoms to a data bank: optimizing transferability of electron-density symmetry
Source: Acta Crystallogr A Found Adv. 2026 Jun 12;82(Pt 4):256–75. doi: 10.1107/S2053273326004651 (PMC13325189; doi:10.1107/S2053273326004651)
Supplement: Supplementary file 4 [file a-82-00256-sup4.zip › S4.xlsx]

## Sheet: Table S4.1. 4n-C
Atom type	NOI	1st neighbors	MATTS2021 symmetry	Planar rings	In 3-member ring	In 4-member rings	Pseudosymmetry assigned in the Z x1 X x2 R LCS type	Pseudosymmetry assigned in the X (x1,x2) Y x1 R LCS type	Pseudosymmetry assigned in the Z (x1,x2) X x3 R LCS type	Pseudosymmetry assigned in the Z (x1,x2,x3) X x1 R LCS type	Final pseudosymmetry assigned to the atom type	Final pseudosymmetry assigned to the atom type – simplified	Assigned pseudosymmetry compared to the MATTS2021 symmetry is …	1st most common pseudosymmetry assigned to individual atoms	Percentage of atoms with 1st most common pseudosymmetry	The 1st most common pseudosymmetry for atoms is … compared to the pseudosymmetry of the atom type	2nd most common pseudosymmetry assigned to individual atoms	Percentage of atoms with 2nd most common pseudosymmetry	The 2nd most common pseudosymmetry for atoms is … compared to the pseudosymmetry of the atom type	Final pseudosymmetry assigned to the atom type 3*ssd	Final pseudosymmetry assigned to the atom type 3*ssd -simplified	Final pseudosymmetry assigned to the atom type 2*ssd	Final pseudosymmetry assigned to the atom type 2*ssd -simplified	Final pseudosymmetry assigned to the atom type 1*ssd	Final pseudosymmetry assigned to the atom type 1*ssd -simplified
							ref-SC
C111	15	CCCO	3m	-	-	-	3m-3a	m-cd	m-cd	3m-3a	m-cd	m	lower	not analyzed
C400a	76	CCCC	3m	-	-	-	3m-3a	-43m	-43m	3m-3a	3m-3a	3m	the same
C400b	6	CCCC	3m	-	-	-	-43m	-43m	-43m	-43m	-43m	-43m	higher
C401	2340	CHHH	3m	-	-	-	-43m	-43m	-43m	-43m	-43m	-43m	higher
C402	249	CCCH	3m	-	-	-	3m-3d	3m-3d	3m-3d	3m-3d	3m-3d	3m	the same
C403a	41	CCCH	m	-	-	-	-43m	-43m	-43m	-43m	-43m	-43m	higher
C403b	181	CCCH	m	-	-	-	-43m	-43m	-43m	3m-3a3c3d	3m-3a3c3d	3m	higher
C403c	4	CCCH	m	-	-	-	m-ab	m-cd	m-cd	m-bc	no-X	no	lower
C4041	99	CCHH	mm2	-	+	-	mm2-ab-cd	mm2-ab-cd	mm2-ab-cd	mm2-ab-cd	mm2-ab-cd	mm2	the same
C404a	1286	CCHH	mm2	-	-	-	mm2-ab-cd	mm2-ab-cd	mm2-ab-cd	mm2-ab-cd	mm2-ab-cd	mm2	the same
C404b	50	CCHH	mm2	-	-	-	-43m	-43m	mm2-ab-cd	3m-3a3b	mm2-ab-cd	mm2	the same
C404D	10	CCHN	m	-	+	-	mm2-ad-bc	m-bc	mm2-ad-bc	mm2-ad-bc	m-bc	m	the same
C405	525	CCHH	m	-	-	-	3m-3b3c3d	-43m	mm2-ab-cd	3m-3b3c3d	mm2-ab-cd	mm2	higher
C408	92	CCCC	no	-	-	-	3m-3a3b3d	mm2-ab-cd	m-ac	3m-3a3b	m-ac	m	higher
C410	61	HHHN	3m	-	-	-	3m-3a	3m-3a	3m-3a	3m-3a	3m-3a	3m	the same
C411	11	CCCN	m	-	-	-	m-cd	3m-3a	3m-3a	m-cd	m-cd	m	the same
C4111	4	CCCN	3m	-	-	-	3m-3a	3m-3a	m-cd	3m-3a	m-cd	m	lower
C4112	8	CCCN	3m	-	-	-	3m-3a	3m-3a	m-cd	m-bc	no-X	no	lower
C412	103	CHHN	m	-	-	-	mm2-ab-cd	3m-3a3b	3m-3a	mm2-ab-cd	mm2-ab-cd	mm2	higher
C413a	19	CCHN	m	-	-	-	3m-3a	3m-3a	3m-3a	mm2-ad-bc	mm2-ad-bc	mm2	higher
C413b	7	CCHN	m	-	-	-	m-ab	m-bc	m-bc	m-bc	no-X	no	lower
C414	34	CCHN	no	-	-	-	m-cd	m-cd	m-bc	m-bc	no-X	no	the same
C415	15	CCCN	m	-	-	-	m-cd	3m-3a	3m-3a	m-cd	m-cd	m	the same
C4152	6	CCCN	m	-	-	-	m-cd	m-cd	m-cd	m-bc	no-X	no	lower
C416	259	HHHN	3m	-	-	-	3m-3a	3m-3a	3m-3a	3m-3a	3m-3a	3m	the same
C417a	14	CCCN	3m	-	-	-	3m-3a	3m-3a	3m-3a	3m-3a	3m-3a	3m	the same
C417b	15	CCCN	3m	-	-	-	3m-3a	3m-3a	3m-3a	3m-3a	3m-3a	3m	the same
C418	334	CHHN	m	-	-	-	3m-3a	3m-3a	3m-3a	3m-3a	3m-3a	3m	higher
C419a	8	CCCN	m	-	*	+	m-bd	m-bc	m-ac	m-ac	no-X	no	lower
C419b	5	CCCN	m	-	*	+	m-bd	m-bd	m-bc	m-bc	no-X	no	lower
C420a	79	CCHN	m	-	-	-	3m-3a	3m-3a	3m-3a	m-bc	m-bc	m	the same
C420b	4	CCHN	m	-	-	-	mm2-ad-bc	3m-3a	3m-3a	3m-3a	mm2-ad-bc	mm2	higher
C420c	2	CCHN	m	-	-	-	m-ab	m-bc	no	no	no	no	lower
C421	84	CCHN	no	-	-	-	no	m-bc	m-bc	m-bc	no	no	the same
C422	105	HHHN	3m	-	-	-	3m-3a	3m-3a	3m-3a	3m-3a	3m-3a	3m	the same
C423	258	CHHN	m	-	-	-	3m-3a	3m-3a	3m-3a	3m-3a	3m-3a	3m	higher
C424	81	CCHN	m	-	-	-	3m-3a	3m-3a	3m-3a	mm2-ad-bc	mm2-ad-bc	mm2	higher
C425	61	CCHN	no	-	-	-	no	m-cd	no	no	no	no	the same
C427	457	HHHO	3m	-	-	-	3m-3a	3m-3a	3m-3a	3m-3a	3m-3a	3m	the same
C428	90	CCCO	3m	-	-	-	3m-3a	3m-3a	3m-3a	3m-3a	3m-3a	3m	the same
C429	491	CHHO	m	-	-	-	3m-3a	3m-3a	3m-3a	3m-3a	3m-3a	3m	higher
C430	367	CCHO	m	-	-	-	3m-3a	3m-3a	3m-3a	3m-3a	3m-3a	3m	higher
C431	93	CCHO	no	-	-	-	3m-3a	3m-3a	m-bc	m-bc	m-bc	m	higher
C431b	3	CCHO	no	-	-	-	no	no	no	no	no	no	the same
C432a	10	CHHP	m	-	-	-	m-cd	m-cd	m-cd	m-cd	m-cd	m	the same
C432b	6	CHHP	m	-	-	-	mm2-ab-cd	3m-3a	3m-3a	3m-3a	mm2-ab-cd	mm2	higher
C433	129	HHHS	3m	-	-	-	3m-3a	3m-3a	3m-3a	3m-3a	3m-3a	3m	the same
C434	158	CHHS	m	-	-	-	3m-3a	3m-3a	3m-3a	3m-3a	3m-3a	3m	higher
C435	16	CCHO	no	-	+	-	m-bd	m-bd	no	no	no	no	the same
C438	20	CCHS	no	-	-	-	3m-3a	m-bd	m-bc	3m-3a	no-X	no	the same
C439	31	CCCS	3m	-	-	-	3m-3a	3m-3a	3m-3a	3m-3a	3m-3a	3m	the same
C440	33	CHOO	m	-	-	-	mm2-ab-cd	mm2-ab-cd	mm2-ab-cd	mm2-ab-cd	mm2-ab-cd	mm2	higher
C442	4	CCNS	no	-	-	-	no	no	no	no	no	no	the same
C443	15	CCOO	m	-	-	-	mm2-ab-cd	mm2-ab-cd	mm2-ab-cd	mm2-ab-cd	mm2-ab-cd	mm2	higher
C444	36	CCOO	mm2	-	-	-	mm2-ab-cd	mm2-ab-cd	mm2-ab-cd	mm2-ab-cd	mm2-ab-cd	mm2	the same
C445	8	CCHO	m	-	-	-	3m-3a	3m-3a	m-cd	no	no	no	lower
C446	6	CHNP	no	-	-	-	m-bc	m-ad	no	m-ac	no	no	the same
C447	5	CHOP	no	-	-	-	no	m-ad	m-ad	m-ad	no	no	the same
C448	6	HHNP	m	-	-	-	mm2-ad-bc	3m-3a	3m-3a	m-bc	m-bc	m	the same
C449	15	CCNO	m	-	-	-	mm2-ab-cd	3m-3a3b3c-3a3b3d-3a3c3d-3b3c3d	3m-3a3c	mm2-ab-cd	mm2-ab-cd	mm2	higher
C450a	49	CHNO	no	-	-	-	no	no	no	no	no	no	the same
C450b	16	CHNO	no	-	-	-	m-cd	m-cd	m-cd	m-cd	m-cd	m	higher
C452	6	HHNS	m	-	-	-	m-cd	m-cd	m-cd	m-cd	m-cd	m	the same
C453	5	CHNS	no	-	-	-	no	no	no	no	no	no	the same
C454	4	CCHH	m	-	-	-	no	m-cd	m-cd	no	no	no	lower
C455	5	CCFF	mm2	-	-	-	mm2-ab-cd	mm2-ab-cd	mm2-ab-cd	mm2-ab-cd	mm2-ab-cd	mm2	the same
C456	6	CCFF	m	-	-	-	m-cd	m-cd	m-cd	no	no	no	lower
C459	27	CCHS	m	-	-	-	3m-3a	3m-3a	3m-3a	3m-3a	3m-3a	3m	higher
C460	5	CCCO	no	-	-	-	m-cd	m-cd	m-cd	m-cd	m-cd	m	higher
C461	5	CHOS	no	-	-	-	no	m-cd	no	m-cd	no	no	the same
C462	13	CCCH	no	-	-	-	m-ab	m-bc	m-bc	m-bc	no-X	no	the same
C463	21	CCCN	3m	-	-	-	3m-3a	3m-3a	3m-3a	3m-3a	3m-3a	3m	the same
C464a	42	CCCO	m	-	-	-	mm2-ab-cd	3m-3a	3m-3a	mm2-ab-cd	mm2-ab-cd	mm2	higher
C464b	26	CCCO	m	-	-	-	3m-3a	3m-3a	3m-3a	mm2-ab-cd	mm2-ab-cd	mm2	higher
C464c	5	CCCO	m	-	-	-	mm2-ab-cd	m-cd	3m-3a	m-ab	no-X	no	lower
C466	8	CCFH	no	-	-	-	no	m-cd	m-bc	m-bc	no	no	the same
C467	13	CCCF	3m	-	-	-	3m-3a	3m-3a	3m-3a	3m-3a	3m-3a	3m	the same
C4671	3	CCCCl	3m	-	-	-	3m-3a	3m-3a	m-bd	no	no	no	lower
C468	11	HHOO	mm2	-	-	-	mm2-ab-cd	mm2-ab-cd	mm2-ab-cd	mm2-ab-cd	mm2-ab-cd	mm2	the same
C469	7	CCCF	m	-	-	-	3m-3a	3m-3a	3m-3a	3m-3a	3m-3a	3m	higher
C4691	3	BrCCC	no	-	-	-	no	m-bd	no	no	no	no	the same
C470a	11	CHNN	m	-	-	-	m-ad	mm2-ab-cd	m-bd	m-ab	no-X	no	lower
C470b	8	CHNN	m	-	-	-	m-ad	mm2-ab-cd	m-ad	m-ab	no-X	no	lower
C470c	6	HHNN	mm2	-	-	-	mm2-ab-cd	mm2-ab-cd	mm2-ab-cd	mm2-ab-cd	mm2-ab-cd	mm2	the same
C471	15	CHNN	no	-	-	-	m-ad	m-ab	m-ab	m-ab	no-X	no	the same
C472	5	CCNN	m	-	-	-	mm2-ac-bd	m-bd	m-ad	mm2-ad-bc	no-X	no	lower
C474	40	CCCC	mm2	-	-	-	-43m	-43m	mm2-ab-cd	-43m	mm2-ab-cd	mm2	the same
C4751	3	CCCC	m	-	-	-	mm2-ad-bc	mm2-ad-bc	mm2-ad-bc	m-bc	m-bc	m	the same
C4753	6	CCCN	m	-	-	-	m-cd	m-cd	m-bd	m-ab	no-X	no	lower
C476	23	CHHN	m	-	-	-	mm2-ab-cd	3m-3b	m-cd	mm2-ab-cd	m-cd	m	the same
C479	5	CCCC	no	-	-	-	-43m	-43m	-43m	-43m	-43m	-43m	higher
C506	45	CCHH	mm2	-	-	+	mm2-ab-cd	mm2-ab-cd	mm2-ab-cd	mm2-ab-cd	mm2-ab-cd	mm2	the same
C756	22	CFFF	3m	-	-	-	3m-3a	3m-3a	3m-3a	3m-3a	3m-3a	3m	the same
C778	15	CCHN	m	-	-	-	3m-3a	3m-3a	3m-3a	mm2-ac-bd	mm2-ac-bd	mm2	higher
C779	10	COPP	m	-	-	-	mm2-ab-cd	3m-3c3d	3m-3d	mm2-ab-cd	mm2-ab-cd	mm2	higher
C782	16	CHSS	m	-	-	-	mm2-ab-cd	3m-3c3d	3m-3c3d	mm2-ab-cd	mm2-ab-cd	mm2	higher
C785	8	CCCN	m	-	-	-	m-bc	m-bc	m-bd	3m-3a	no-X	no	lower
C7852	3	CCCN	no	-	-	-	m-cd	m-cd	m-cd	m-cd	m-cd	m	higher
C787	5	CCHH	m	-	-	+	m-cd	m-cd	m-cd	m-cd	m-cd	m	the same
C788	13	CCHN	m	-	-	-	3m-3a	3m-3a	3m-3a	m-bc	m-bc	m	the same
C789	15	CCHH	m	-	-	+	mm2-ab-cd	mm2-ab-cd	mm2-ab-cd	mm2-ab-cd	mm2-ab-cd	mm2	higher
C7901	8	CCHH	m	-	-	+	mm2-ab-cd	mm2-ab-cd	m-bd	mm2-ab-cd	m-bd	m	the same
C7902	4	CCHH	m	-	-	+	mm2-ab-cd	m-ab	no	no	no	no	lower
C791	18	CCHN	m	-	-	+	mm2-ad-bc	3m-3a	m-bd	mm2-ad-bc	m-bd	m	the same
C7911	2	CCHN	no	-	-	+	no	no	no	no	no	no	the same
C792	14	CCHN	no	-	-	+	no	no	no	no	no	no	the same
C7921	14	CCHN	no	-	-	+	m-cd	m-cd	no	no	no	no	the same
C793	12	CCHO	m	-	-	+	mm2-ad-bc	m-bd	m-bd	m-bc	no-X	no	lower
C7931	7	CCHO	no	-	-	+	no	no	no	no	no	no	the same
C794	15	CCHO	no	-	-	+	m-bd	m-bd	no	no	no	no	the same
C796	11	CHHN	m	-	-	+	m-cd	m-cd	m-cd	m-cd	m-cd	m	the same
C798	9	CCCC	mm2	-	-	+	mm2-ab-cd	mm2-ab-cd	mm2-ab-cd	mm2-ab-cd	mm2-ab-cd	mm2	the same
C799	25	CCCC	m	-	+	-	mm2-ab-cd	m-cd	m-cd	mm2-ab-cd	m-cd	m	the same
C799b	25	CCCC	m	-	+	-	mm2-ab-cd	mm2-ab-cd	no	mm2-ab-cd	no	no	lower
C837	8	CCClH	m	-	-	-	3m-3d	3m-3d	3m-3d	mm2-ab-cd	mm2-ab-cd	mm2	higher
C837b	7	BrCCH	m	-	-	-	3m-3d	3m-3d	3m-3d	3m-3d	3m-3d	3m	higher
C838b	7	BrCHH	m	-	-	-	3m-3d	3m-3d	m-bc	3m-3d	m-bc	m	the same
C838c	5	CClHH	m	-	-	-	no	m-bc	m-bc	3m-3d	no	no	lower
C839	29	ClClHH	mm2	-	-	-	mm2-ab-cd	mm2-ab-cd	mm2-ab-cd	mm2-ab-cd	mm2-ab-cd	mm2	the same
C840	25	ClClClH	3m	-	-	-	3m-3d	3m-3d	3m-3d	3m-3d	3m-3d	3m	the same
C855	17	CCFH	m	-	-	-	3m-3a	3m-3a	3m-3a	3m-3a	3m-3a	3m	higher
C882	49	FFFS	3m	-	-	-	3m-3d	3m-3d	3m-3d	3m-3d	3m-3d	3m	the same
C889	5	CFFF	3m	-	-	-	no	3m-3d	m-ac	3m-3d	no	no	lower
C890	5	CClClCl	3m	-	-	-	3m-3d	3m-3d	3m-3d	3m-3d	3m-3d	3m	the same
C951	17	CCNO	m	-	-	-	mm2-ab-cd	3m-3d	3m-3a3d	mm2-ab-cd	mm2-ab-cd	mm2	higher
C952	10	CCNO	m	-	-	-	mm2-ab-cd	3m-3c3d	m-bd	mm2-ab-cd	m-bd	m	the same
C953a	8	CCCO	m	-	+	-	m-cd	m-cd	m-cd	m-cd	m-cd	m	the same
C953b	13	CCHO	no	-	+	-	no	no	no	no	no	no	the same
C953c	5	CHHO	m	-	+	-	mm2-ab-cd	m-cd	m-cd	mm2-ab-cd	m-cd	m	the same
C958	26	CCCH	3m	-	-	-	-43m	-43m	m-bc	3m-3c3d	m-bc	m	lower
C998	56	CCCH	m	-	+	-	mm2-ab-cd	3m-3c3d	3m-3c3d	mm2-ab-cd	mm2-ab-cd	mm2	higher
C999	55	CCCH	m	-	-	+	3m-3d	mm2-ab-cd	mm2-ab-cd	mm2-ab-cd	mm2-ab-cd	mm2	higher
							ref-NSC
C111	15	CCCO	3m	-	-	-	3m-3a	3m-3a	m-cd	m-ab	no	no	lower	no	73.33	the same	m	26.67	higher	no	no	m-bc	m	no	no
C400a	76	CCCC	3m	-	-	-	3m-3a	mm2-ab-cd	mm2-ab-cd	3m-3a	mm2-ab-cd	mm2	lower	no	71.05	lower	m	19.74	lower	mm2-ab-cd	mm2	m-bc	m	no	no
C400b	6	CCCC	3m	-	-	-	3m-3d	mm2-ac-bd	m-ac	3m-3d	m-ac	m	lower	no	66.67	lower	mm2	33.33	higher	m-ac	m	m-ab	m	no	no
C401	2340	CHHH	3m	-	-	-	-43m	-43m	-43m	-43m	-43m	-43m	higher	3m	26.71	lower	no	22.44	lower	-43m	-43m	-43m	-43m	no	no
C402	249	CCCH	3m	-	-	-	3m-3d	mm2-ad-bc	m-ac	3m-3d	m-ac	m	lower	no	78.31	lower	m	13.25	the same	m-ac	m	no-X	no	no	no
C403a	41	CCCH	m	-	-	-	-43m	-43m	-43m	-43m	-43m	-43m	higher	no	95.12	lower	3m	2.44	lower	-43m	-43m	no	no	no	no
C403b	181	CCCH	m	-	-	-	3m-3b3c3d	-43m	mm2-ad-bc	3m-3d	mm2-ad-bc	mm2	higher	no	81.77	lower	m	16.02	lower	mm2-ad-bc	mm2	no	no	no	no
C403c	4	CCCH	m	-	-	-	3m-3a	3m-3a	m-cd	3m-3a	m-cd	m	the same	m	50	the same	no	50	lower	m-cd	m	m-cd	m	no	no
C4041	99	CCHH	mm2	-	+	-	mm2-ab-cd	mm2-ab-cd	mm2-ab-cd	mm2-ab-cd	mm2-ab-cd	mm2	the same	mm2	60.61	the same	no	30.3	lower	mm2-ab-cd	mm2	mm2-ab-cd	mm2	mm2-ab-cd	mm2
C404a	1286	CCHH	mm2	-	-	-	3m-3b	mm2-ab-cd	mm2-ab-cd	3m-3b	mm2-ab-cd	mm2	the same	no	38.41	lower	mm2	38.02	the same	mm2-ab-cd	mm2	mm2-ab-cd	mm2	no	no
C404b	50	CCHH	mm2	-	-	-	3m-3b3c3d	-43m	mm2-ab-cd	3m-3b	mm2-ab-cd	mm2	the same	no	66	lower	mm2	20	the same	mm2-ab-cd	mm2	mm2-ab-cd	mm2	m-cd	m
C404D	10	CCHN	m	-	+	-	mm2-ad-bc	m-bc	m-bc	m-bc	m-bc	m	the same	m	60	the same	no	40	lower	m-bc	m	no-X	no	no	no
C405	525	CCHH	m	-	-	-	-43m	-43m	-43m	-43m	-43m	-43m	higher	no	48	lower	mm2	24.19	lower	-43m	-43m	-43m	-43m	no	no
C408	92	CCCC	no	-	-	-	3m-3a3d	mm2-ab-cd	no	3m-3a3b	no	no	the same	no	75	the same	m	17.39	higher	no	no	no	no	no	no
C410	61	HHHN	3m	-	-	-	3m-3a	3m-3a	3m-3a	3m-3a	3m-3a	3m	the same	no	47.54	lower	3m	40.98	the same	3m-3a	3m	3m-3a	3m	no	no
C411	11	CCCN	m	-	-	-	m-cd	3m-3a	3m-3a	m-bd	no	no	lower	no	81.82	the same	m	18.18	higher	no	no	m-cd	m	no	no
C4111	4	CCCN	3m	-	-	-	3m-3a	m-cd	3m-3a	3m-3a	m-cd	m	lower	no	75	lower	m	25	the same	m-cd	m	m-cd	m	m-cd	m
C4112	8	CCCN	3m	-	-	-	m-cd	m-cd	m-ad	mm2-ad-bc	no	no	lower	no	87.5	the same	m	12.5	higher	no	no	no	no	no	no
C412	103	CHHN	m	-	-	-	mm2-ab-cd	3m-3a3b	3m-3a	mm2-ab-cd	mm2-ab-cd	mm2	higher	no	69.9	lower	m	27.18	lower	m-cd	m	m-cd	m	m-cd	m
C413a	19	CCHN	m	-	-	-	3m-3a	3m-3a	3m-3a3d	mm2-ad-bc	mm2-ad-bc	mm2	higher	no	100	lower				m-bc	m	m-bc	m	no	no
C413b	7	CCHN	m	-	-	-	no	m-bc	no	no	no	no	lower	no	100	the same				no	no	no	no	no	no
C414	34	CCHN	no	-	-	-	m-cd	m-cd	no	no	no	no	the same	no	85.29	the same	m	14.71	higher	no	no	no	no	no	no
C415	15	CCCN	m	-	-	-	m-cd	3m-3a	3m-3a	m-cd	m-cd	m	the same	no	93.33	lower	m	6.67	the same	m-cd	m	no	no	no	no
C4152	6	CCCN	m	-	-	-	no	m-cd	m-cd	m-cd	no	no	lower	no	100	the same				no	no	no	no	no	no
C416	259	HHHN	3m	-	-	-	3m-3a	3m-3a	3m-3a	3m-3a	3m-3a	3m	the same	no	43.63	lower	3m	40.93	the same	3m-3a	3m	no	no	no	no
C417a	14	CCCN	3m	-	-	-	3m-3a	3m-3a	3m-3a	3m-3a	3m-3a	3m	the same	no	50	lower	m	42.86	lower	3m-3a	3m	3m-3a	3m	no	no
C417b	15	CCCN	3m	-	-	-	3m-3a	m-cd	m-bd	3m-3a	no	no	lower	no	80	the same	m	20	higher	no	no	no-X	no	no	no
C418	334	CHHN	m	-	-	-	3m-3a	3m-3a	3m-3a	3m-3a	3m-3a	3m	higher	no	68.86	lower	m	29.94	lower	3m-3a	3m	3m-3a	3m	m-cd	m
C419a	8	CCCN	m	-	*	+	m-ab	m-bc	m-ac	m-ac	no	no	lower	no	87.5	the same	m	12.5	higher	no	no	no	no	no	no
C419b	5	CCCN	m	-	*	+	mm2-ad-bc	m-bc	m-bc	mm2-ad-bc	m-bc	m	the same	no	100	lower				m-bc	m	no-X	no	no	no
C420a	79	CCHN	m	-	-	-	3m-3a	3m-3a	3m-3a	m-bc	m-bc	m	the same	no	81.01	lower	m	18.99	the same	m-bc	m	m-bc	m	no	no
C420b	4	CCHN	m	-	-	-	m-bc	3m-3a	3m-3a	m-ab	no	no	lower	no	100	the same				no	no	no	no	no	no
C420c	2	CCHN	m	-	-	-	no	no	no	no	no	no	lower	no	100	the same				no	no	no	no	no	no
C421	84	CCHN	no	-	-	-	no	m-bc	m-bc	m-bc	no	no	the same	no	90.48	the same	m	9.52	higher	no	no	no	no	no	no
C422	105	HHHN	3m	-	-	-	3m-3a	3m-3a	3m-3a	3m-3a	3m-3a	3m	the same	3m	60	the same	no	30.48	lower	3m-3a	3m	3m-3a	3m	no	no
C423	258	CHHN	m	-	-	-	3m-3a	3m-3a	3m-3a	3m-3a	3m-3a	3m	higher	no	67.05	lower	m	31.01	lower	3m-3a	3m	3m-3a	3m	m-cd	m
C424	81	CCHN	m	-	-	-	3m-3a	3m-3a	3m-3a	mm2-ad-bc	mm2-ad-bc	mm2	higher	no	88.89	lower	m	11.11	lower	mm2-ad-bc	mm2	no	no	no	no
C425	61	CCHN	no	-	-	-	no	m-cd	no	no	no	no	the same	no	86.89	the same	m	13.11	higher	no	no	no	no	no	no
C427	457	HHHO	3m	-	-	-	3m-3a	3m-3a	3m-3a	3m-3a	3m-3a	3m	the same	m	39.82	lower	no	31.07	lower	3m-3a	3m	3m-3a	3m	no	no
C428	90	CCCO	3m	-	-	-	3m-3a	3m-3a	3m-3a	3m-3a	3m-3a	3m	the same	no	75.56	lower	m	24.44	lower	3m-3a	3m	no	no	no	no
C429	491	CHHO	m	-	-	-	3m-3a	3m-3a	3m-3a	3m-3a	3m-3a	3m	higher	no	81.26	lower	m	18.33	lower	3m-3a	3m	3m-3a	3m	no	no
C430	367	CCHO	m	-	-	-	3m-3a	3m-3a	3m-3a	3m-3a	3m-3a	3m	higher	no	96.19	lower	m	3.81	lower	3m-3a	3m	no-X	no	no	no
C431	93	CCHO	no	-	-	-	3m-3a	3m-3a	m-bc	m-bc	m-bc	m	higher	no	95.7	lower	m	4.3	the same	m-bc	m	m-bc	m	no	no
C431b	3	CCHO	no	-	-	-	no	no	no	no	no	no	the same	no	100	the same				no	no	no	no	no	no
C432a	10	CHHP	m	-	-	-	m-cd	m-cd	m-cd	m-cd	m-cd	m	the same	m	60	the same	no	40	lower	m-cd	m	m-cd	m	m-cd	m
C432b	6	CHHP	m	-	-	-	mm2-ab-cd	3m-3a	3m-3a3b	3m-3a	mm2-ab-cd	mm2	higher	no	83.33	lower	m	16.67	lower	mm2-ab-cd	mm2	m-cd	m	m-cd	m
C433	129	HHHS	3m	-	-	-	3m-3a	3m-3a	3m-3a	3m-3a	3m-3a	3m	the same	3m	44.96	the same	no	29.46	lower	3m-3a	3m	3m-3a	3m	no	no
C434	158	CHHS	m	-	-	-	3m-3a	3m-3a	3m-3a	3m-3a	3m-3a	3m	higher	no	66.46	lower	m	31.65	lower	3m-3a	3m	m-cd	m	no	no
C435	16	CCHO	no	-	+	-	m-bd	no	no	no	no	no	the same	no	93.75	the same	m	6.25	higher	no	no	no	no	no	no
C438	20	CCHS	no	-	-	-	no	m-bd	m-bc	3m-3a	no	no	the same	no	95	the same	m	5	higher	no	no	no	no	no	no
C439	31	CCCS	3m	-	-	-	3m-3a	3m-3a	3m-3a	3m-3a	3m-3a	3m	the same	no	70.97	lower	m	29.03	lower	3m-3a	3m	no	no	no	no
C440	33	CHOO	m	-	-	-	mm2-ab-cd	mm2-ab-cd	mm2-ab-cd	mm2-ab-cd	mm2-ab-cd	mm2	higher	no	93.94	lower	m	6.06	lower	mm2-ab-cd	mm2	no	no	no	no
C442	4	CCNS	no	-	-	-	no	no	no	no	no	no	the same	no	100	the same				no	no	no	no	no	no
C443	15	CCOO	m	-	-	-	mm2-ab-cd	mm2-ab-cd	mm2-ab-cd	mm2-ab-cd	mm2-ab-cd	mm2	higher	no	93.33	lower	m	6.67	lower	mm2-ab-cd	mm2	no	no	no	no
C444	36	CCOO	mm2	-	-	-	mm2-ab-cd	mm2-ab-cd	mm2-ab-cd	mm2-ab-cd	mm2-ab-cd	mm2	the same	no	91.67	lower	m	8.33	lower	mm2-ab-cd	mm2	no	no	no	no
C445	8	CCHO	m	-	-	-	3m-3a	m-cd	m-cd	3m-3a	m-cd	m	the same	no	87.5	lower	m	12.5	the same	no	no	no	no	no	no
C446	6	CHNP	no	-	-	-	no	m-ac	m-ac	no	no	no	the same	no	100	the same				no	no	no	no	no	no
C447	5	CHOP	no	-	-	-	no	no	m-ad	no	no	no	the same	no	100	the same				no	no	no	no	no	no
C448	6	HHNP	m	-	-	-	mm2-ab-cd	3m-3a	m-bd	mm2-ad-bc	m-bd	m	the same	no	83.33	lower	m	16.67	the same	no	no	no	no	no	no
C449	15	CCNO	m	-	-	-	mm2-ab-cd	3m-3a	m-cd	mm2-ab-cd	m-cd	m	the same	no	100	lower				no	no	no	no	no	no
C450a	49	CHNO	no	-	-	-	no	no	no	no	no	no	the same	no	100	the same				no	no	no	no	no	no
C450b	16	CHNO	no	-	-	-	m-cd	m-cd	m-cd	m-cd	m-cd	m	higher	no	100	lower				m-cd	m	no	no	no	no
C452	6	HHNS	m	-	-	-	m-cd	m-cd	m-cd	m-cd	m-cd	m	the same	no	83.33	lower	m	16.67	the same	m-cd	m	m-cd	m	no	no
C453	5	CHNS	no	-	-	-	no	no	no	no	no	no	the same	no	100	the same				no	no	no	no	no	no
C454	4	CCHH	m	-	-	-	mm2-ab-cd	3m-3a	m-cd	m-cd	m-cd	m	the same	no	100	lower				m-cd	m	m-cd	m	no	no
C455	5	CCFF	mm2	-	-	-	mm2-ab-cd	mm2-ab-cd	mm2-ab-cd	mm2-ab-cd	mm2-ab-cd	mm2	the same	no	60	lower	m	20	lower	mm2-ab-cd	mm2	mm2-ab-cd	mm2	no	no
C456	6	CCFF	m	-	-	-	m-cd	m-cd	m-cd	m-cd	m-cd	m	the same	no	100	lower				m-cd	m	m-cd	m	no	no
C459	27	CCHS	m	-	-	-	3m-3a	3m-3a	3m-3a	3m-3a	3m-3a	3m	higher	no	88.89	lower	m	11.11	lower	3m-3a	3m	3m-3a	3m	no	no
C460	5	CCCO	no	-	-	-	m-cd	m-cd	m-cd	m-cd	m-cd	m	higher	no	100	lower				m-cd	m	m-cd	m	no	no
C461	5	CHOS	no	-	-	-	m-cd	m-cd	no	m-cd	no	no	the same	no	100	the same				no	no	no	no	no	no
C462	13	CCCH	no	-	-	-	no	m-bc	m-bc	m-bc	no	no	the same	no	84.62	the same	m	15.38	higher	no	no	no	no	no	no
C463	21	CCCN	3m	-	-	-	3m-3a	3m-3a	3m-3a	3m-3a	3m-3a	3m	the same	no	61.9	lower	m	38.1	lower	3m-3a	3m	m-bc	m	no	no
C464a	42	CCCO	m	-	-	-	mm2-ab-cd	3m-3a	3m-3a	mm2-ab-cd	mm2-ab-cd	mm2	higher	no	90.48	lower	m	9.52	lower	no	no	no	no	no	no
C464b	26	CCCO	m	-	-	-	3m-3a	3m-3a	3m-3a	mm2-ab-cd	mm2-ab-cd	mm2	higher	no	96.15	lower	m	3.85	lower	no	no	no	no	no	no
C464c	5	CCCO	m	-	-	-	mm2-ab-cd	3m-3a	3m-3a	mm2-ab-cd	mm2-ab-cd	mm2	higher	no	100	lower				mm2-ab-cd	mm2	m-cd	m	no	no
C466	8	CCFH	no	-	-	-	3m-3a	m-cd	m-bc	m-bc	no	no	the same	no	75	the same	m	25	higher	no	no	no-X	no	no	no
C467	13	CCCF	3m	-	-	-	3m-3a	3m-3a	3m-3a	3m-3a	3m-3a	3m	the same	no	53.85	lower	3m	23.08	the same	3m-3a	3m	3m-3a	3m	no	no
C4671	3	CCCCl	3m	-	-	-	3m-3a	3m-3a	m-cd	m-bc	no	no	lower	no	66.67	the same	3m	33.33	higher	no	no	no-X	no	no	no
C468	11	HHOO	mm2	-	-	-	mm2-ab-cd	mm2-ab-cd	mm2-ab-cd	mm2-ab-cd	mm2-ab-cd	mm2	the same	no	63.64	lower	mm2	27.27	the same	mm2-ab-cd	mm2	mm2-ab-cd	mm2	no	no
C469	7	CCCF	m	-	-	-	3m-3a	3m-3a	3m-3a	3m-3a	3m-3a	3m	higher	no	100	lower				3m-3a	3m	3m-3a	3m	no	no
C4691	3	BrCCC	no	-	-	-	no	m-bc	m-bc	no	no	no	the same	no	66.67	the same	m	33.33	higher	no	no	no	no	no	no
C470a	11	CHNN	m	-	-	-	mm2-ab-cd	m-bd	m-ab	m-ab	no	no	lower	no	81.82	the same	m	18.18	higher	m-ab	m	no	no	no	no
C470b	8	CHNN	m	-	-	-	m-bd	m-bd	m-ad	m-ab	no	no	lower	no	100	the same				no	no	no	no	no	no
C470c	6	HHNN	mm2	-	-	-	mm2-ab-cd	mm2-ab-cd	mm2-ab-cd	mm2-ab-cd	mm2-ab-cd	mm2	the same	no	100	lower				mm2-ab-cd	mm2	m-cd	m	no	no
C471	15	CHNN	no	-	-	-	m-ad	m-ab	m-ab	m-ab	no	no	the same	no	86.67	the same	m	13.33	higher	no	no	no-X	no	no	no
C472	5	CCNN	m	-	-	-	m-bc	m-bd	m-ad	m-ab	no	no	lower	no	100	the same				no	no	no	no	no	no
C474	40	CCCC	mm2	-	-	-	mm2-ab-cd	-43m	mm2-ab-cd	mm2-ab-cd	mm2-ab-cd	mm2	the same	no	90	lower	mm2	7.5	the same	mm2-ab-cd	mm2	mm2-ab-cd	mm2	no	no
C4751	3	CCCC	m	-	-	-	no	3m-3a	m-bc	m-bc	no	no	lower	no	100	the same				no	no	no	no	no	no
C4753	6	CCCN	m	-	-	-	m-cd	3m-3a	m-cd	mm2-ab-cd	m-cd	m	the same	no	83.33	lower	m	16.67	the same	m-cd	m	m-cd	m	no	no
C476	23	CHHN	m	-	-	-	mm2-ab-cd	3m-3a	m-cd	mm2-ab-cd	m-cd	m	the same	no	82.61	lower	m	17.39	the same	m-cd	m	m-cd	m	no	no
C479	5	CCCC	no	-	-	-	-43m	-43m	-43m	-43m	-43m	-43m	higher	no	100	lower				-43m	-43m	-43m	-43m	no	no
C506	45	CCHH	mm2	-	-	+	mm2-ab-cd	mm2-ab-cd	mm2-ab-cd	mm2-ab-cd	mm2-ab-cd	mm2	the same	mm2	62.22	the same	no	28.89	lower	mm2-ab-cd	mm2	mm2-ab-cd	mm2	no	no
C756	22	CFFF	3m	-	-	-	3m-3a	3m-3a	3m-3a	3m-3a	3m-3a	3m	the same	3m	45.45	the same	m	31.82	lower	3m-3a	3m	3m-3a	3m	m-cd	m
C778	15	CCHN	m	-	-	-	3m-3a	3m-3a	3m-3a	mm2-ac-bd	mm2-ac-bd	mm2	higher	no	86.67	lower	m	13.33	lower	mm2-ac-bd	mm2	no	no	no	no
C779	10	COPP	m	-	-	-	mm2-ab-cd	3m-3a3b3c-3a3b3d-3a3c3d-3b3c3d	m-cd	mm2-ab-cd	m-cd	m	the same	no	100	lower				no	no	no	no	no	no
C782	16	CHSS	m	-	-	-	mm2-ab-cd	3m-3c3d	3m-3c3d	mm2-ab-cd	mm2-ab-cd	mm2	higher	no	75	lower	m	18.75	lower	m-ab	m	m-ab	m	no	no
C785	8	CCCN	m	-	-	-	mm2-ac-bd	3m-3a3d	3m-3a	m-ab	m-ab	m	the same	no	100	lower				m-ab	m	no	no	no	no
C7852	3	CCCN	no	-	-	-	m-cd	m-cd	m-cd	m-cd	m-cd	m	higher	no	100	lower				m-cd	m	m-cd	m	m-cd	m
C787	5	CCHH	m	-	-	+	mm2-ab-cd	mm2-ab-cd	m-cd	mm2-ab-cd	m-cd	m	the same	m	40	the same	no	40	lower	m-cd	m	m-cd	m	no	no
C788	13	CCHN	m	-	-	-	3m-3a	3m-3a	3m-3a	m-bc	m-bc	m	the same	no	92.31	lower	m	7.69	the same	m-bc	m	m-bc	m	no	no
C789	15	CCHH	m	-	-	+	mm2-ab-cd	mm2-ab-cd	mm2-ab-cd	mm2-ab-cd	mm2-ab-cd	mm2	higher	mm2	93.33	the same	no	6.67	lower	mm2-ab-cd	mm2	mm2-ab-cd	mm2	mm2-ab-cd	mm2
C7901	8	CCHH	m	-	-	+	mm2-ab-cd	mm2-ab-cd	mm2-ab-cd	mm2-ab-cd	mm2-ab-cd	mm2	higher	mm2	37.5	the same	no	37.5	lower	mm2-ab-cd	mm2	mm2-ab-cd	mm2	no	no
C7902	4	CCHH	m	-	-	+	mm2-ab-cd	no	no	no	no	no	lower	no	75	the same	m	25	higher	no	no	no	no	no	no
C791	18	CCHN	m	-	-	+	mm2-ad-bc	3m-3a	3m-3a	m-bc	m-bc	m	the same	no	77.78	lower	m	22.22	the same	m-bc	m	no-X	no	no	no
C7911	2	CCHN	no	-	-	+	no	no	no	no	no	no	the same	no	100	the same				no	no	no	no	no	no
C792	14	CCHN	no	-	-	+	m-cd	m-cd	m-cd	m-cd	m-cd	m	higher	no	85.71	lower	m	14.29	the same	m-cd	m	no	no	no	no
C7921	14	CCHN	no	-	-	+	m-cd	no	no	no	no	no	the same	no	100	the same				no	no	no	no	no	no
C793	12	CCHO	m	-	-	+	mm2-ad-bc	3m-3d	3m-3d	mm2-ac-bd	m	m	the same	no	100	lower				no	no	no	no	no	no
C7931	7	CCHO	no	-	-	+	no	no	no	no	no	no	the same	no	100	the same				no	no	no	no	no	no
C794	15	CCHO	no	-	-	+	no	m-bd	no	no	no	no	the same	no	100	the same				no	no	no	no	no	no
C796	11	CHHN	m	-	-	+	m-cd	m-cd	m-cd	m-cd	m-cd	m	the same	no	72.73	lower	m	27.27	the same	m-cd	m	no	no	no	no
C798	9	CCCC	mm2	-	-	+	mm2-ab-cd	mm2-ab-cd	m-ad	mm2-ab-cd	m-ad	m	lower	no	100	lower				no	no	no	no	no	no
C799	25	CCCC	m	-	+	-	mm2-ab-cd	mm2-ab-cd	mm2-ab-cd	mm2-ab-cd	mm2-ab-cd	mm2	higher	no	96	lower	mm2	4	the same	no	no	no	no	no	no
C799b	25	CCCC	m	-	+	-	mm2-ab-cd	mm2-ab-cd	mm2-ab-cd	mm2-ab-cd	mm2-ab-cd	mm2	higher	no	88	lower	mm2	8	the same	no	no	no	no	no	no
C837	8	CCClH	m	-	-	-	3m-3d	3m-3d	3m-3c3d	mm2-ab-cd	mm2-ab-cd	mm2	higher	no	100	lower				m-ab	m	no-X	no	no	no
C837b	7	BrCCH	m	-	-	-	m-ad	3m-3d	m-ac	m-ab	no	no	lower	no	71.43	the same	m	28.57	higher	no	no	no-X	no	no	no
C838b	7	BrCHH	m	-	-	-	3m-3d	3m-3d	m-bc	m-bc	m-bc	m	the same	m	100	the same				m-bc	m	m-bc	m	no	no
C838c	5	CClHH	m	-	-	-	3m-3d	3m-3d	3m-3d	3m-3d	3m-3d	3m	higher	3m	40	the same	no	40	lower	3m-3d	3m	3m-3d	3m	no	no
C839	29	ClClHH	mm2	-	-	-	mm2-ab-cd	mm2-ab-cd	mm2-ab-cd	mm2-ab-cd	mm2-ab-cd	mm2	the same	mm2	93.1	the same	m	3.45	lower	mm2-ab-cd	mm2	mm2-ab-cd	mm2	mm2-ab-cd	mm2
C840	25	ClClClH	3m	-	-	-	3m-3d	3m-3d	3m-3d	3m-3d	3m-3d	3m	the same	3m	68	the same	m	16	lower	3m-3d	3m	3m-3d	3m	3m-3d	3m
C855	17	CCFH	m	-	-	-	3m-3a	3m-3a	3m-3a	3m-3a	3m-3a	3m	higher	m	64.71	lower	no	35.29	lower	3m-3a	3m	3m-3a	3m	no	no
C882	49	FFFS	3m	-	-	-	3m-3d	3m-3d	3m-3d	3m-3d	3m-3d	3m	the same	3m	61.22	the same	m	28.57	lower	3m-3d	3m	3m-3d	3m	3m-3d	3m
C889	5	CFFF	3m	-	-	-	3m-3d	3m-3d	3m-3d	3m-3d	3m-3d	3m	the same	no	60	lower	m	40	lower	3m-3d	3m	3m-3d	3m	no	no
C890	5	CClClCl	3m	-	-	-	3m-3d	3m-3d	3m-3d	3m-3d	3m-3d	3m	the same	3m	60	the same	m	20	lower	3m-3d	3m	3m-3d	3m	m-bc	m
C951	17	CCNO	m	-	-	-	mm2-ab-cd	3m-3a3b	3m-3a3b	mm2-ab-cd	mm2-ab-cd	mm2	higher	no	100	lower				m-cd	m	no	no	no	no
C952	10	CCNO	m	-	-	-	mm2-ad-bc	m-bc	m-bc	m-ab	no	no	lower	no	100	the same				no	no	no	no	no	no
C953a	8	CCCO	m	-	+	-	m-cd	m-cd	m-cd	m-cd	m-cd	m	the same	no	100	lower				no	no	no	no	no	no
C953b	13	CCHO	no	-	+	-	m-cd	m-cd	no	no	no	no	the same	no	92.31	the same	m	7.69	higher	no	no	no	no	no	no
C953c	5	CHHO	m	-	+	-	mm2-ab-cd	m-cd	m-cd	mm2-ab-cd	m-cd	m	the same	m	60	the same	no	40	lower	m-cd	m	m-cd	m	no	no
C958	26	CCCH	3m	-	-	-	3m-3a3b3d	-43m	m-bc	m-ab	no	no	lower	no	73.08	the same	m	15.38	higher	no	no	no	no	no	no
C998	56	CCCH	m	-	+	-	mm2-ab-cd	mm2-ab-cd	mm2-ab-cd	mm2-ab-cd	mm2-ab-cd	mm2	higher	no	92.86	lower	m	7.14	lower	no	no	no	no	no	no
C999	55	CCCH	m	-	-	+	mm2-ab-cd	mm2-ab-cd	mm2-ab-cd	mm2-ab-cd	mm2-ab-cd	mm2	higher	no	94.55	lower	m	3.64	lower	no	no	no	no	no	no

## Sheet: Table S4.2. 4n-N
Atom type	NOI	1st neighbors	MATTS2021 symmetry	Planar rings	In 3-member ring	In 4-member rings	Pseudosymmetry assigned in the Z x1 X x2 R LCS type	Pseudosymmetry assigned in the X (x1,x2) Y x1 R LCS type	Pseudosymmetry assigned in the Z (x1,x2) X x3 R LCS type	Pseudosymmetry assigned in the Z (x1,x2,x3) X x1 R LCS type	Final pseudosymmetry assigned to the atom type	Final pseudosymmetry assigned to the atom type – simplified	Assigned pseudosymmetry compared to the MATTS2021 symmetry is …	1st most common pseudosymmetry assigned to individual atoms	Percentage of atoms with 1st most common pseudosymmetry	The 1st most common pseudosymmetry for atoms is … compared to the pseudosymmetry of the atom type	2nd most common pseudosymmetry assigned to individual atoms	Percentage of atoms with 2nd most common pseudosymmetry	The 2nd most common pseudosymmetry for atoms is … compared to the pseudosymmetry of the atom type
N401a	85	CHHH	3m	-	-	-	3m-3a	3m-3a	3m-3a	3m-3a	3m-3a	3m	the same	no	72.94	lower	m	14.1176	lower
N401b	21	CHHH	3m	-	-	-	3m-3a	3m-3a	3m-3a	3m-3a	3m-3a	3m	the same	no	80.95	lower	3m	9.52381	the same
N402	15	CCHH	mm2	-	-	-	3m-3a	mm2-ab-cd	mm2-ab-cd	mm2-ab-cd	mm2-ab-cd	mm2	the same	no	93.33	lower	m	6.66667	lower
N403	5	CCHH	m	-	-	-	mm2-ab-cd	mm2-ab-cd	mm2-ab-cd	mm2-ab-cd	mm2-ab-cd	mm2	higher	no	60	lower	m	20	lower
N404	16	CCCH	3m	-	-	-	3m-3d	mm2-ab-cd	3m-3d	3m-3d	mm2-ab-cd	mm2	lower	no	68.75	lower	m	25	lower
N404b	7	CCCH	m	-	-	-	m-ab	mm2-ab-cd	3m-3d	m-bc	no	no	lower	no	71.43	the same	m	28.5714	higher
N455	22	HHHH	no	-	-	-	-43m	-43m	-43m	-43m	-43m	-43m	higher	no	86.36	lower	3m	9.09091	lower
N498	11	CCCC	3m	-	-	-	-43m	-43m	-43m	-43m	-43m	-43m	higher	no	45.45	lower	m	36.3636	lower
N499	8	CCCC	no	-	-	-	-43m	-43m	-43m	-43m	-43m	-43m	higher	no	50	lower	m	37.5	lower

## Sheet: Table S4.3. 4n-P
Atom type	NOI	1st neighbors	MATTS2021 symmetry	Planar rings	In 3-member ring	In 4-member rings	Pseudosymmetry assigned in the Z x1 X x2 R LCS type	Pseudosymmetry assigned in the X (x1,x2) Y x1 R LCS type	Pseudosymmetry assigned in the Z (x1,x2) X x3 R LCS type	Pseudosymmetry assigned in the Z (x1,x2,x3) X x1 R LCS type	Final pseudosymmetry assigned to the atom type	Final pseudosymmetry assigned to the atom type – simplified	Assigned pseudosymmetry compared to the MATTS2021 symmetry is …	1st most common pseudosymmetry assigned to individual atoms	Percentage of atoms with 1st most common pseudosymmetry	The 1st most common pseudosymmetry for atoms is … compared to the pseudosymmetry of the atom type	2nd most common pseudosymmetry assigned to individual atoms	Percentage of atoms with 2nd most common pseudosymmetry	The 2nd most common pseudosymmetry for atoms is … compared to the pseudosymmetry of the atom type
P401	7	COOO	3m	-	-	-	3m-3a	3m-3a	3m-3a	3m-3a	3m-3a	3m	the same	3m	85.7143	the same	no	14.2857	lower
P402	21	COOO	m	-	-	-	mm2-ab-cd	mm2-ab-cd	mm2-ab-cd	mm2-ab-cd	mm2-ab-cd	mm2	higher	mm2	57.1429	the same	no	28.5714	lower
P403	27	COOO	m	-	-	-	3m-3d	3m-3d	3m-3d	3m-3d	3m-3d	3m	higher	3m	51.8519	the same	no	33.3333	lower
P404a	7	OCCC	3m	-	-	-	3m-3a	3m-3a	3m-3a	3m-3a	3m-3a	3m	the same	3m	85.7143	the same	no	14.2857	lower
P404b	4	OCCC	m	-	-	-	3m-3a	3m-3a	3m-3a	mm2-ad-bc	mm2-ad-bc	mm2	higher	m	50	lower	no	50	lower
P405	5	OCCC	m	-	-	-	3m-3a	3m-3a	3m-3a	3m-3a	3m-3a	3m	higher	3m	100	the same
P407	58	OOOO	mm2	-	-	-	mm2-ab-cd	mm2-ab-cd	mm2-ab-cd	mm2-ab-cd	mm2-ab-cd	mm2	the same	no	50	lower	mm2	43.1034	the same
P408	15	OOOO	3m	-	-	-	3m-3a	3m-3a	3m-3a	3m-3a	3m-3a	3m	the same	no	46.6667	lower	3m	26.6667	the same
P409a	6	OOOO	3m	-	-	-	3m-3d	3m-3d	3m-3d	3m-3d	3m-3d	3m	the same	3m	100	the same
P409c	7	OOOO	3m	-	-	-	m-ad	3m-3d	3m-3d	m-ab	no	no	lower	3m	85.7143	higher	no	14.2857	the same
P410	3	OOOH	m	-	-	-	m-ad	m-ab	m-ab	m-ab	no	no	lower	no	100	the same

## Sheet: Table S4.4. 4n-S
Atom type	NOI	1st neighbors	MATTS2021 symmetry	Planar rings	In 3-member ring	In 4-member rings	Pseudosymmetry assigned in the Z x1 X x2 R LCS type	Pseudosymmetry assigned in the X (x1,x2) Y x1 R LCS type	Pseudosymmetry assigned in the Z (x1,x2) X x3 R LCS type	Pseudosymmetry assigned in the Z (x1,x2,x3) X x1 R LCS type	Final pseudosymmetry assigned to the atom type	Final pseudosymmetry assigned to the atom type – simplified	Assigned pseudosymmetry compared to the MATTS2021 symmetry is …	1st most common pseudosymmetry assigned to individual atoms	Percentage of atoms with 1st most common pseudosymmetry	The 1st most common pseudosymmetry for atoms is … compared to the pseudosymmetry of the atom type	2nd most common pseudosymmetry assigned to individual atoms	Percentage of atoms with 2nd most common pseudosymmetry	The 2nd most common pseudosymmetry for atoms is … compared to the pseudosymmetry of the atom type
S404	5	OONN	mm2	-	-	-	mm2-ab-cd	m-ab	m-ab	m-ab	m-ab	m	lower	no	80	lower	m	20	the same
S405	136	OONC	m	-	-	-	mm2-ab-cd	3m-3c3d	mm2-ab-cd	mm2-ab-cd	mm2-ab-cd	mm2	higher	no	69.8529	lower	m	22.0588	lower
S406a	19	OOCC	mm2	-	-	-	mm2-ab-cd	mm2-ab-cd	mm2-ab-cd	mm2-ab-cd	mm2-ab-cd	mm2	the same	mm2	63.1579	the same	no	21.0526	lower
S406b	23	OOCC	mm2	-	-	-	mm2-ab-cd	mm2-ab-cd	mm2-ab-cd	mm2-ab-cd	mm2-ab-cd	mm2	the same	mm2	60.8696	the same	no	34.7826	lower
S407	88	OOCC	m	-	-	-	mm2-ab-cd	3m-3d	3m-3c3d	mm2-ab-cd	mm2-ab-cd	mm2	higher	no	65.9091	lower	mm2	30.6818	the same
S409	20	OOOC	3m	-	-	-	3m-3d	3m-3d	3m-3d	3m-3d	3m-3d	3m	the same	3m	50	the same	m	30	lower
S410	6	OOOC	3m	-	-	-	3m-3d	3m-3d	3m-3d	3m-3d	3m-3d	3m	the same	3m	66.6667	the same	m	16.6667	lower
S411	16	OOOC	m	-	-	-	mm2-ab-cd	3m-3c3d	3m-3c3d	mm2-ab-cd	mm2-ab-cd	mm2	higher	no	93.75	lower	m	6.25	lower
S412	6	OOOC	m	-	-	-	mm2-ab-cd	m-ab	m-ab	mm2-ab-cd	m-ab	m	the same	no	100	lower
S441	3	OOOO	3m	-	-	-	3m-3d	3m-3d	m-ac	3m-3d	m-ac	m	lower	no	66.6667	lower	m	33.3333	the same
S442	15	OOOO	no	-	-	-	-43m	-43m	-43m	-43m	-43m	-43m	higher	-43m	73.3333	the same	mm2	13.3333	lower

## Sheet: Table S4.5. 3n-N
Atom type	NOI	1st neighbors	MATTS2021 symmetry	Planarity esd	Planar rings	In 3-member ring	In 4-member rings	Pseudosymmetry assigned in the Z x1 X x2 R LCS type	Pseudosymmetry assigned in the X (x1,x2) Y x1 R LCS type	Pseudosymmetry assigned in the Z (x1,x2) Y x1 R LCS type	Pseudosymmetry assigned in the Z (x1,x2,x3) X x1 R LCS type	Final pseudosymmetry assigned to the atom type = Pseudosymmetry assigned in the Z (x1,x2,x3) X x1 R LCS type	Final pseudosymmetry assigned to the atom type – simplified	Assigned pseudosymmetry compared to the MATTS2021 symmetry is …	1st most common pseudosymmetry assigned to individual atoms	Percentage of atoms with 1st most common pseudosymmetry	The 1st most common pseudosymmetry for atoms is … compared to the pseudosymmetry of the atom type	2nd most common pseudosymmetry assigned to individual atoms	Percentage of atoms with 2nd most common pseudosymmetry	The 2nd most common pseudosymmetry for atoms is … compared to the pseudosymmetry of the atom type	Final pseudosymmetry assigned to the atom type 3*ssd	Final pseudosymmetry assigned to the atom type 3*ssd -simplified	Final pseudosymmetry assigned to the atom type 2*ssd	Final pseudosymmetry assigned to the atom type 2*ssd -simplified	Final pseudosymmetry assigned to the atom type 1*ssd	Final pseudosymmetry assigned to the atom type 1*ssd -simplified
								ref-SC
N301	72	CCC	3m	0.372322	-	-	-	P_m	P_mm2-6m2-ab-ac-bc	P_-6m2	NP_3m	NP_3m	NP_3m	the same	not analyzed
N302	67	CHH	m	0.200244	-	-	-	no	NP_m-ab	NP_m-ab	NP_3m	NP_3m	NP_3m	higher
N303	16	CCH	m	0.366543	-	-	-	P_m	P_mm2-6m2-ab-ac-bc	P_-6m2	NP_3m	NP_3m	NP_3m	higher
N304s	25	SCC	m	0.228322	-	-	-	no	NP_m-bc	NP_m-bc	NP_m-ab-ac-bc	NP_m-ab-ac-bc	NP_m	the same
N305	45	CCH	no	0.174056	-	-	-	no	no	no	NP_3m	NP_3m	NP_3m	higher
N306a	74	CCC	m	0.194874	-	-	-	no	NP_3m	NP_3m	NP_3m	NP_3m	NP_3m	higher
N306b	18	CCC	m	0.162979	-	-	-	P_m	P_mm2-6m2-ab-ac-bc	P_-6m2	NP_m-ac-bc	NP_m-ac-bc	NP_m	the same
N307	20	NCH	no	0.18508	-	-	-	no	no	no	NP_m-bc	NP_m-bc	NP_m	higher
N308	28	NHH	m	0.297548	-	-	-	no	NP_m-bc	NP_m-bc	NP_m-bc	NP_m-bc	NP_m	the same
N319a	32	SCC	no	0.256248	-	-	-	no	NP_m-bc	NP_m-bc	NP_m-bc	NP_m-bc	NP_m	higher
N319s	3	SCC	no	0.201097	-	-	-	no	NP_m-bc	NP_m-bc	NP_m-bc	NP_m-bc	NP_m	higher
N330	12	OCH	no	0.277674	-	-	-	no	NP_m-bc	NP_m-bc	NP_m-bc	NP_m-bc	NP_m	higher
N337	12	CCN	m	0.302696	-	-	-	no	P_mm2-bc	P_mm2-bc	NP_m-ab-ac-bc	NP_m-ab-ac-bc	NP_m	the same
N449	17	OCC	m	0.463682	-	-	-	P_m	P_mm2-6m2-ab-ac-bc	P_-6m2	NP_m-bc	NP_m-bc	NP_m	the same
N451	16	NCC	no	0.245114	-	-	-	no	NP_m-bc	NP_m-bc	no	no	no	the same
N454a	10	CCC	m	0.202507	-	-	+	no	NP_m-bc	NP_m-bc	NP_m-bc	NP_m-bc	NP_m	the same
N454c	3	CCC	m	0.472553	-	-	+	P_mm2-bc	P_mm2-bc	P_mm2-bc	NP_m-ab-bc	NP_m-ab-bc	NP_m	the same
N454d	3	CCC	no	0.195236	-	-	+	no	NP_3m	NP_3m	no	no	no	the same
N456	7	SCH	no	0.242491	-	-	-	no	NP_m-bc	NP_m-bc	no	no	no	the same
N836	16	NCC	m	0.185678	-	-	-	no	no	no	NP_m-ab-ac-bc	NP_m-ab-ac-bc	NP_m	the same
								ref-NSC
N301	72	CCC	3m	0.372322	-	-	-	P_m	NP_m-bc	NP_m-bc	NP_3m	NP_3m	NP_3m	the same	NP_3m	52.7778	the same	NP_m	38.8889	lower	NP_3m	NP_3m	NP_3m	NP_3m	NP_3m	NP_3m
N302	67	CHH	m	0.200244	-	-	-	P_m	P_mm2-ab-ac-bc	P_-6m2	NP_3m	NP_3m	NP_3m	higher	NP_m	49.2537	lower	no	40.2985	lower	NP_3m	NP_3m	NP_3m	NP_3m	no	no
N303	16	CCH	m	0.366543	-	-	-	no	NP_3m	NP_3m	NP_3m	NP_3m	NP_3m	higher	NP_m	56.25	lower	NP_3m	43.75	the same	NP_3m	NP_3m	NP_3m	NP_3m	NP_3m	NP_3m
N304s	25	SCC	m	0.228322	-	-	-	no	NP_m-bc	NP_m-bc	NP_3m	NP_3m	NP_3m	higher	NP_m	68	lower	no	32	lower	NP_m-bc	NP_m	NP_m-bc	NP_m	no	no
N305	45	CCH	no	0.174056	-	-	-	no	NP_3m	NP_3m	NP_3m	NP_3m	NP_3m	higher	NP_m	57.7778	lower	no	42.2222	lower	NP_3m	NP_3m	NP_m-ab	NP_m	no	no
N306a	74	CCC	m	0.194874	-	-	-	P_m	P_mm2-ab-ac-bc	P_-6m2	NP_3m	NP_3m	NP_3m	higher	NP_m	48.6486	lower	no	47.2973	lower	NP_m-ab-ac-bc	NP_m	NP_m-ac	NP_m	no	no
N306b	18	CCC	m	0.162979	-	-	-	P_m	P_mm2-ab-ac-bc	P_-6m2	NP_m-ab-ac-bc	NP_m-ab-ac-bc	NP_m	the same	no	61.1111	lower	NP_m	33.3333	the same	NP_m-bc	NP_m	NP_m-bc	NP_m	no	no
N307	20	NCH	no	0.18508	-	-	-	no	NP_m-bc	NP_m-bc	NP_m-bc	NP_m-bc	NP_m	higher	no	95	lower	NP_m	5	the same	NP_m-bc	NP_m	NP_m-bc	NP_m	no	no
N308	28	NHH	m	0.297548	-	-	-	no	NP_m-bc	NP_m-bc	NP_m-bc	NP_m-bc	NP_m	the same	NP_m	67.8571	the same	no	32.1429	lower	NP_m-bc	NP_m	NP_m-bc	NP_m	no	no
N319a	32	SCC	no	0.256248	-	-	-	no	NP_m-bc	NP_m-bc	NP_m-bc	NP_m-bc	NP_m	higher	NP_m	71.875	the same	no	28.125	lower	NP_m-bc	NP_m	NP_m-bc	NP_m	no	no
N319s	3	SCC	no	0.201097	-	-	-	no	NP_m-bc	NP_m-bc	NP_m-bc	NP_m-bc	NP_m	higher	NP_m	66.6667	the same	no	33.3333	lower	NP_m-bc	NP_m	NP_m-bc	NP_m	no	no
N330	12	OCH	no	0.277674	-	-	-	no	NP_m-bc	NP_m-bc	NP_m-bc	NP_m-bc	NP_m	higher	no	83.3333	lower	NP_m	16.6667	the same	NP_m-bc	NP_m	NP_m-bc	NP_m	no	no
N337	12	CCN	m	0.302696	-	-	-	no	NP_m-ab	NP_m-ab	NP_m-ab-ac-bc	NP_m-ab-ac-bc	NP_m	the same	NP_m	75	the same	no	25	lower	NP_m-ab	NP_m	NP_m-ab	NP_m	no	no
N449	17	OCC	m	0.463682	-	-	-	no	NP_m-bc	NP_m-bc	NP_m-bc	NP_m-bc	NP_m	the same	no	64.7059	lower	NP_m	35.2941	the same	NP_m-bc	NP_m	NP_m-bc	NP_m	no	no
N451	16	NCC	no	0.245114	-	-	-	no	NP_m-bc	no	no	no	no	the same	no	93.75	the same	NP_m	6.25	higher	no	no	no	no	no	no
N454a	10	CCC	m	0.202507	-	-	+	P_m	P_mm2-bc	P_mm2-bc	NP_m-bc	NP_m-bc	NP_m	the same	no	100	lower				NP_m-bc	NP_m	no	no	no	no
N454c	3	CCC	m	0.472553	-	-	+	no	NP_m-bc	NP_m-bc	NP_m-ab-bc	NP_m-ab-bc	NP_m	the same	no	100	lower				NP_m-bc	NP_m	NP_m-bc	NP_m	NP_m-bc	NP_m
N454d	3	CCC	no	0.195236	-	-	+	no	no	no	no	no	no	the same	no	100	the same				no	no	no	no	no	no
N456	7	SCH	no	0.242491	-	-	-	no	NP_m-bc	NP_m-bc	no	no	no	the same	no	100	the same				no	no	no	no	no	no
N836	16	NCC	m	0.185678	-	-	-	P_m	P_mm2-bc	P_mm2-bc	NP_m-ab-ac-bc	NP_m-ab-ac-bc	NP_m	the same	no	93.75	lower	NP_m	6.25	the same	NP_m-bc	NP_m	NP_m-bc	NP_m	no	no
P = planar
NP = non-planar

## Sheet: Table S4.6 3p-C
Atom type	NOI	1st neighbors	MATTS2021 symmetry	Planarity esd	Planar rings	In 3-member ring	In 4-member rings	Pseudosymmetry assigned in the Z x1 X x2 R LCS type	Pseudosymmetry assigned in the X (x1,x2) Y x1 R LCS type	Pseudosymmetry assigned in the Z (x1,x2) Y x1 R LCS type	Final pseudosymmetry assigned to the atom type	Final pseudosymmetry assigned to the atom type – simplified	Assigned pseudosymmetry compared to the MATTS2021 symmetry is …	1st most common pseudosymmetry assigned to individual atoms	Percentage of atoms with 1st most common pseudosymmetry	The 1st most common pseudosymmetry for atoms is … compared to the pseudosymmetry of the atom type	2nd most common pseudosymmetry assigned to individual atoms	Percentage of atoms with 2nd most common pseudosymmetry	The 2nd most common pseudosymmetry for atoms is … compared to the pseudosymmetry of the atom type	Final pseudosymmetry assigned to the atom type 3*ssd	Final pseudosymmetry assigned to the atom type 3*ssd -simplified	Final pseudosymmetry assigned to the atom type 2*ssd	Final pseudosymmetry assigned to the atom type 2*ssd -simplified	Final pseudosymmetry assigned to the atom type 1*ssd	Final pseudosymmetry assigned to the atom type 1*ssd -simplified
C008	5	SCC	mm2	0.017101	*	-	-	mm2-bc	mm2-bc	mm2-bc	mm2-bc	mm2	the same	m	60	lower	no	40	lower	mm2-bc	mm2	m	m	no	no
C238	11	ONN	m	0.006532	-	-	-	m	m	m	m	m	the same	no	100	lower				m	m	no	no	no	no
C300	78	CHH	mm2	0.006455	-	-	-	mm2-bc	mm2-bc	mm2-bc	mm2-bc	mm2	the same	mm2	38.4615	the same	no	37.1795	lower	mm2-bc	mm2	mm2-bc	mm2	no	no
C301	59	OOC	mm2	0.008914	-	-	-	mm2-ab	mm2-ab	mm2-ab	mm2-ab	mm2	the same	no	84.7458	lower	m	11.8644	lower	no	no	no	no	no	no
C302	91	OOC	m	0.006991	-	-	-	m	m	m	m	m	the same	no	81.3187	lower	m	18.6813	the same	m	m	m	m	no	no
C303a	28	OOC	m	0.008531	-	-	-	m	m	m	m	m	the same	no	78.5714	lower	m	21.4286	the same	m	m	m	m	no	no
C303b	387	OOC	m	0.00945	-	-	-	m	m	m	m	m	the same	no	88.6305	lower	m	11.3695	the same	m	m	m	m	no	no
C304	481	ONC	m	0.008128	-	-	-	m	m	m	m	m	the same	no	89.8129	lower	m	10.1871	the same	m	m	m	m	no	no
C305	56	OON	m	0.00677	-	-	-	m	m	m	m	m	the same	no	92.8571	lower	m	7.14286	the same	m	m	m	m	no	no
C306a	59	OCC	mm2	0.013778	-	-	-	mm2-bc	mm2-bc	mm2-bc	mm2-bc	mm2	the same	no	96.6102	lower	m	1.69492	lower	mm2-bc	mm2	no	no	no	no
C306b	72	OCC	mm2	0.013709	-	-	-	mm2-bc	mm2-bc	mm2-bc	mm2-bc	mm2	the same	no	90.2778	lower	m	6.94444	lower	m	m	no	no	no	no
C307	128	OCC	m	0.00973	-	-	-	mm2-bc	m	m	m	m	the same	no	79.6875	lower	m	19.5312	the same	m	m	m	m	no	no
C308	42	ONN	mm2	0.005363	-	-	-	mm2-bc	mm2-bc	mm2-bc	mm2-bc	mm2	the same	no	80.9524	lower	m	19.0476	lower	m	m	m	m	no	no
C309a	4	NNC	mm2	0.015789	-	-	-	no	no	no	no	no	lower	no	100	the same				no	no	no	no	no	no
C309b	12	NNC	mm2	0.006968	-	-	-	mm2-ab	mm2-ab	mm2-ab	mm2-ab	mm2	the same	no	100	lower				mm2-ab	mm2	m	m	no	no
C310	13	NNN	3m	0.004581	-	-	-	mm2-bc	m	m	m	m	lower	no	84.6154	lower	m	15.3846	the same	m	m	m	m	no	no
C311	197	CCH	m	0.006518	-	-	-	m	m	m	m	m	the same	no	62.9442	lower	m	37.0558	the same	m	m	m	m	no	no
C3111	4	CCH	m	0.008536	-	-	-	m	m	m	m	m	the same	m	50	the same	no	50	lower	m	m	m	m	no	no
C312	272	CCH	m	0.00968	-	-	-	mm2-ab	mm2-ab	mm2-ab	mm2-ab	mm2	higher	no	54.4118	lower	m	45.2206	lower	m	m	m	m	no	no
C3133	8	CCC	mm2	0.037701	-	-	+	no	no	mm2-bc	no	no	lower	no	100	the same				no	no	no	no	no	no
C3134	7	CCC	m	0.034939	-	-	+	m	m	m	m	m	the same	no	71.4286	lower	m	28.5714	the same	no	no	no	no	no	no
C313a	141	CCC	mm2	0.021354	-	-	-	mm2-ab	mm2-ab	mm2-ab	mm2-ab	mm2	the same	no	87.234	lower	m	12.766	lower	m	m	no	no	no	no
C313b	87	CCC	mm2	0.015015	-	-	-	m	mm2-bc	mm2-bc	m	m	lower	no	86.2069	lower	m	11.4943	the same	m	m	m	m	no	no
C314a	16	OCC	mm2	0.009225	-	-	-	m	m	m	m	m	lower	no	81.25	lower	m	18.75	the same	m	m	m	m	no	no
C314b	7	OCC	mm2	0.018985	-	-	-	no	no	no	no	no	lower	no	85.7143	the same	m	14.2857	higher	no	no	no	no	no	no
C314c	19	OCC	mm2	0.002387	-	-	-	m	m	m	m	m	lower	no	78.9474	lower	m	21.0526	the same	m	m	m	m	no	no
C315	13	ONH	m	0.003697	-	-	-	m	m	m	m	m	the same	no	53.8462	lower	m	46.1538	the same	m	m	m	m	m	m
C316a	65	NCH	m	0.002019	-	-	-	m	m	m	m	m	the same	m	53.8462	the same	no	46.1538	lower	m	m	m	m	m	m
C316b	7	NCH	m	0.003793	-	-	-	m	m	m	m	m	the same	m	57.1429	the same	no	42.8571	lower	m	m	m	m	m	m
C316c	39	NCH	m	0.004147	-	-	-	m	m	m	m	m	the same	no	64.1026	lower	m	35.8974	the same	m	m	m	m	no	no
C317	14	OCC	m	0.014218	6A	*	*	mm2-bc	mm2-bc	mm2-bc	mm2-bc	mm2	higher	no	100	lower				m	m	no	no	no	no
C318	8	ClCH	m	0.005957	-	-	-	m	m	m	m	m	the same	m	50	the same	no	50	lower	m	m	m	m	no	no
C319a	34	NCC	m	0.007247	-	-	-	m	m	m	m	m	the same	no	70.5882	lower	m	29.4118	the same	m	m	m	m	no	no
C319b	42	NCC	m	0.01016	-	-	-	m	m	m	m	m	the same	no	76.1905	lower	m	23.8095	the same	m	m	m	m	no	no
C319c	6	NCC	m	0.02036	-	-	-	m	m	m	m	m	the same	no	83.3333	lower	m	16.6667	the same	m	m	no	no	no	no
C319d	30	NCC	m	0.013495	-	-	-	m	m	m	m	m	the same	no	100	lower				m	m	no	no	no	no
C320a	20	NCC	mm2	0.005763	-	-	-	m	mm2-bc	mm2-bc	m	m	lower	no	60	lower	m	40	the same	m	m	m	m	no	no
C320b	20	NCC	mm2	0.014221	-	-	-	m	m	m	m	m	lower	no	85	lower	m	15	the same	m	m	m	m	no	no
C320c	14	NCC	mm2	0.022084	-	-	-	mm2-bc	mm2-bc	mm2-bc	mm2-bc	mm2	the same	no	85.7143	lower	m	14.2857	lower	m	m	no	no	no	no
C320d	43	NCC	mm2	0.015291	-	-	-	mm2-bc	mm2-bc	mm2-bc	mm2-bc	mm2	the same	no	95.3488	lower	m	4.65116	lower	m	m	m	m	no	no
C321	42	OCC	m	0.005814	6A	*	*	mm2-bc	mm2-bc	mm2-bc	mm2-bc	mm2	higher	no	57.1429	lower	m	40.4762	lower	mm2-bc	mm2	mm2-bc	mm2	m	m
C322a	5	NNS	m	0.008439	5A	-	-	m	m	m	m	m	the same	no	60	lower	m	40	the same	m	m	m	m	no	no
C322b	7	NNS	m	0.013479	5A	-	-	m	m	m	m	m	the same	no	71.4286	lower	m	28.5714	the same	m	m	m	m	no	no
C322c	3	NNS	m	0.002968	5A	-	-	m	mm2-ab	mm2-ab	m	m	the same	m	66.6667	the same	no	33.3333	lower	m	m	m	m	m	m
C322d	12	NNS	m	0.005568	5A	-	-	m	m	m	m	m	the same	no	75	lower	m	25	the same	m	m	m	m	no	no
C322e	37	NNS	m	0.007524	5A	-	-	m	m	m	m	m	the same	no	70.2703	lower	m	29.7297	the same	m	m	m	m	no	no
C326	24	CCH	m	0.014213	7A	-	-	mm2-ab	mm2-ab	mm2-ab	mm2-ab	mm2	higher	no	66.6667	lower	m	16.6667	lower	mm2-ab	mm2	m	m	no	no
C327	6	CCC	m	0.016977	7A,5A	-	-	m	m	m	m	m	the same	no	66.6667	lower	m	33.3333	the same	m	m	m	m	no	no
C328	34	ONN	m	0.007885	-	-	-	mm2-bc	mm2-bc	mm2-bc	mm2-bc	mm2	higher	no	100	lower				mm2-bc	mm2	no	no	no	no
C329a	35	SCC	m	0.009141	5A	-	-	m	m	m	m	m	the same	m	65.7143	the same	no	34.2857	lower	m	m	m	m	m	m
C329b	52	SCC	m	0.013943	5A	-	-	m	m	m	m	m	the same	no	55.7692	lower	m	44.2308	the same	m	m	m	m	no	no
C329c	3	SCC	m	0.003177	5A	-	-	m	m	m	m	m	the same	m	66.6667	the same	no	33.3333	lower	m	m	m	m	no	no
C330	10.017	CCH	m	0.003308	6A	-	-	mm2-ab	mm2-ab	mm2-ab	mm2-ab	mm2	higher	m	47.1598	lower	mm2	28.232	the same	mm2-ab	mm2	mm2-ab	mm2	m	m
C331	196	CCH	m	0.003774	5A	-	-	mm2-ab	mm2-ab	mm2-ab	mm2-ab	mm2	higher	m	70.9184	lower	no	23.4694	lower	mm2-ab	mm2	m	m	m	m
C332	2012	CCC	m	0.011186	6A	-	-	mm2-ab	mm2-ab	mm2-ab	mm2-ab	mm2	higher	no	68.34	lower	m	24.1551	lower	m	m	m	m	no	no
C3327	5	CCC	m	0.017153	7A	-	-	m	mm2-ab	mm2-ab	m	m	the same	no	100	lower				m	m	m	m	no	no
C332a	21	CCC	m	0.004736	6A,6B,6C	-	-	-6m2	-6m2	-6m2	-6m2	-6m2	higher	-6m2	57.1429	the same	no	23.8095	lower	-6m2		-6m2		-6m2	-6m2
C332c	9	CCC	m	0.006453	6A,6B,5A	-	-	m	m	m	m	m	the same	mm2	44.4444	higher	no	33.3333	lower	m	m	m	m	no	no
C333a	54	CCC	m	0.017456	5A	*	*	m	m	m	m	m	the same	no	70.3704	lower	m	29.6296	the same	m	m	m	m	no	no
C333b	31	CCC	m	0.015969	5A	*	*	mm2-ab	mm2-ab	mm2-ab	mm2-ab	mm2	higher	no	54.8387	lower	m	45.1613	lower	m	m	m	m	no	no
C333c	10	CCC	m	0.012065	5A	*	*	m	m	m	m	m	the same	no	70	lower	m	30	the same	m	m	m	m	no	no
C333d	10	CCC	m	0.019652	5A	*	*	m	m	m	m	m	the same	no	90	lower	m	10	the same	m	m	m	m	no	no
C333e	13	CCC	m	0.00906	5A	*	*	m	mm2-ab	mm2-ab	m	m	the same	no	53.8462	lower	m	46.1538	the same	m	m	m	m	no	no
C333f	15	CCC	m	0.010557	5A	*	*	m	m	m	m	m	the same	no	80	lower	m	13.3333	the same	m	m	m	m	m	m
C334	122	NCC	m	0.006328	6A	-	-	mm2-bc	mm2-bc	mm2-bc	mm2-bc	mm2	higher	no	68.8525	lower	m	19.6721	lower	mm2-bc	mm2	no	no	no	no
C338a	229	NCC	m	0.010081	6A	-	-	mm2-bc	mm2-bc	mm2-bc	mm2-bc	mm2	higher	no	76.8559	lower	m	19.6507	lower	m	m	m	m	no	no
C338b	9	NCC	m	0.015589	6A	-	-	mm2-bc	mm2-bc	mm2-bc	mm2-bc	mm2	higher	no	100	lower				mm2-bc	mm2	no	no	no	no
C338c	16	NCC	m	0.017944	6A	-	-	mm2-bc	mm2-bc	mm2-bc	mm2-bc	mm2	higher	no	100	lower				m	m	no	no	no	no
C338d	3	NCC	m	0.011694	6A	-	-	no	no	no	no	no	lower	no	100	the same				no	no	no	no	no	no
C338e	34	NCC	m	0.012435	6A	-	-	mm2-bc	mm2-bc	mm2-bc	mm2-bc	mm2	higher	no	97.0588	lower	m	2.94118	lower	m	m	m	m	no	no
C340a	6	NCC	m	0.00914	6A	-	-	mm2-bc	mm2-bc	mm2-bc	mm2-bc	mm2	higher	m	66.6667	lower	no	33.3333	lower	mm2-bc	mm2	m	m	no	no
C340b	4	NCC	m	0.013382	6A	-	-	m	m	m	m	m	the same	no	100	lower				m	m	m	m	no	no
C340c	5	NCC	m	0.007407	6A	-	-	m	mm2-bc	mm2-bc	m	m	the same	no	80	lower	m	20	the same	m	m	m	m	no	no
C340d	7	NCC	m	0.014599	6A	-	-	mm2-bc	mm2-bc	mm2-bc	mm2-bc	mm2	higher	no	71.4286	lower	m	14.2857	lower	mm2-bc	mm2	mm2-bc	mm2	no	no
C340e	21	NCC	m	0.008276	6A	-	-	mm2-bc	mm2-bc	mm2-bc	mm2-bc	mm2	higher	m	66.6667	lower	no	28.5714	lower	mm2-bc	mm2	mm2-bc	mm2	m	m
C341a	80	OCC	m	0.005082	6A	-	-	mm2-bc	mm2-bc	mm2-bc	mm2-bc	mm2	higher	no	100	lower				m	m	m	m	no	no
C341b	306	OCC	m	0.006874	6A	-	-	mm2-bc	mm2-bc	mm2-bc	mm2-bc	mm2	higher	no	77.5	lower	m	22.5	lower	m	m	m	m	no	no
C341C	22	OCC	m	0.017362	6A	-	-	mm2-bc	mm2-bc	mm2-bc	mm2-bc	mm2	higher	no	74.8366	lower	m	25.1634	lower	mm2-bc	mm2	no	no	no	no
C344	57	FCC	m	0.006112	6A	-	-	mm2-bc	mm2-bc	mm2-bc	mm2-bc	mm2	higher	no	59.6491	lower	m	29.8246	lower	mm2-bc	mm2	m	m	m	m
C345	25	PCC	m	0.014737	6A	-	-	mm2-bc	mm2-bc	mm2-bc	mm2-bc	mm2	higher	no	56	lower	m	44	lower	m	m	m	m	no	no
C346	120	ClCC	m	0.007097	6A	-	-	mm2-bc	mm2-bc	mm2-bc	mm2-bc	mm2	higher	no	38.3333	lower	m	37.5	lower	mm2-bc	mm2	mm2-bc	mm2	m	m
C347	12	BrCC	m	0.007604	6A	-	-	mm2-bc	mm2-bc	mm2-bc	mm2-bc	mm2	higher	no	58.3333	lower	m	25	lower	mm2-bc	mm2	mm2-bc	mm2	no	no
C350	185	NCH	m	0.003611	6A	-	-	m	m	m	m	m	the same	m	67.027	the same	no	32.973	lower	m	m	m	m	m	m
C351	68	NCH	m	0.004239	5A	-	-	m	m	m	m	m	the same	m	54.4118	the same	no	45.5882	lower	m	m	m	m	m	m
C352a	28	NCH	m	0.001925	6A	-	-	m	m	m	m	m	the same	m	89.2857	the same	no	10.7143	lower	m	m	m	m	m	m
C352b	5	NCH	m	0.0181	6A	-	-	no	no	no	no	no	lower	m	60	higher	no	40	the same	no	no	no	no	no	no
C352c	100	NCH	m	0.005843	6A	-	-	m	m	m	m	m	the same	m	53	the same	no	47	lower	m	m	m	m	no	no
C353	143	NCH	m	0.005761	5A	-	-	m	m	m	m	m	the same	m	55.2448	the same	no	44.7552	lower	m	m	m	m	no	no
C354	106	NCC	m	0.006867	6A	-	-	m	m	m	m	m	the same	no	67.9245	lower	m	32.0755	the same	m	m	m	m	no	no
C355a	31	NCC	m	0.013017	5A	-	-	m	m	m	m	m	the same	no	83.871	lower	m	16.129	the same	m	m	no	no	no	no
C355b	20	NCC	m	0.010363	5A	-	-	m	m	m	m	m	the same	m	50	the same	no	50	lower	m	m	m	m	no	no
C355c	18	NCC	m	0.009402	5A	-	-	m	m	m	m	m	the same	no	83.3333	lower	m	16.6667	the same	m	m	m	m	no	no
C355d	16	NCC	m	0.010505	5A	-	-	m	m	m	m	m	the same	no	93.75	lower	m	6.25	the same	m	m	m	m	no	no
C356a	15	NCC	m	0.010459	6A	-	-	m	m	m	m	m	the same	no	53.3333	lower	m	46.6667	the same	m	m	m	m	no	no
C356b	18	NCC	m	0.009923	6A	-	-	m	m	m	m	m	the same	no	83.3333	lower	m	16.6667	the same	m	m	m	m	no	no
C356c	11	NCC	m	0.018962	6A	-	-	no	no	no	no	no	lower	no	72.7273	the same	m	27.2727	higher	no	no	no	no	no	no
C357a	57	NCC	m	0.011146	5A	-	-	m	m	m	m	m	the same	no	78.9474	lower	m	21.0526	the same	m	m	m	m	no	no
C357b	39	NCC	m	0.015161	5A	-	-	m	m	m	m	m	the same	no	76.9231	lower	m	23.0769	the same	m	m	m	m	no	no
C358	11	NNH	m	0.007179	6A	-	-	mm2-ab	mm2-ab	mm2-ab	mm2-ab	mm2	higher	no	63.6364	lower	m	36.3636	lower	mm2-ab	mm2	m	m	no	no
C360	10	NNH	m	0.008814	6A	-	-	m	m	m	m	m	the same	no	60	lower	m	40	the same	m	m	m	m	no	no
C361	52	NNH	m	0.007947	5A	-	-	m	m	m	m	m	the same	no	59.6154	lower	m	40.3846	the same	m	m	m	m	no	no
C3611	4	NNH	m	0.000278	5A	-	-	m	m	m	m	m	the same	m	75	the same	no	25	lower	m	m	m	m	m	m
C363	33	NNH	m	0.012701	5A	-	-	mm2-ab	mm2-ab	mm2-ab	mm2-ab	mm2	higher	no	57.5758	lower	m	24.2424	lower	mm2-ab	mm2	m	m	no	no
C366	7	NNC	m	0.007023	5A	-	-	m	mm2-ab	mm2-ab	m	m	the same	no	100	lower				m	m	m	m	no	no
C367	10	NNC	m	0.007356	6A	-	-	m	m	m	m	m	the same	no	80	lower	m	20	the same	m	m	m	m	no	no
C368	11	NNN	m	0.005184	6A	-	-	mm2-ab	mm2-ab	mm2-ab	mm2-ab	mm2	higher	no	63.6364	lower	m	18.1818	lower	mm2-ab	mm2	mm2-ab	mm2	no	no
C369	5	NNN	m	0.006405	5A	-	-	m	m	m	m	m	the same	no	80	lower	m	20	the same	m	m	m	m	no	no
C370	16	NNN	m	0.004152	6A	-	-	m	m	m	m	m	the same	m	50	the same	no	50	lower	m	m	m	m	m	m
C371a	13	NNN	m	0.004599	5A	-	-	m	m	m	m	m	the same	no	92.3077	lower	m	7.69231	the same	m	m	m	m	no	no
C371b	8	NNN	m	0.011209	5A	-	-	no	no	no	no	no	lower	no	75	the same	m	25	higher	no	no	no	no	no	no
C373	40	NNC	m	0.003864	6A	-	-	m	m	m	m	m	the same	no	62.5	lower	m	37.5	the same	m	m	m	m	m	m
C374a	3	NNC	m	0.011083	6A	-	-	no	no	no	no	no	lower	no	66.6667	the same	m	33.3333	higher	no	no	no	no	no	no
C374b	31	NNC	m	0.003935	6A	-	-	m	m	m	m	m	the same	no	74.1935	lower	m	25.8065	the same	m	m	m	m	no	no
C378a	10	ONN	m	0.00439	6A	-	-	m	m	m	m	m	the same	no	80	lower	m	20	the same	m	m	m	m	no	no
C378b	40	ONN	m	0.006647	6A	-	-	m	m	m	m	m	the same	no	70	lower	m	30	the same	m	m	no	no	no	no
C379	13	ONN	m	0.004831	5A	-	-	m	m	m	m	m	the same	no	84.6154	lower	m	15.3846	the same	m	m	m	m	m	m
C380	12	ONN	m	0.003357	6A	-	-	m	m	m	m	m	the same	m	50	the same	no	50	lower	m	m	m	m	no	no
C381	15	ONN	m	0.007778	5A	-	-	m	m	m	m	m	the same	no	93.3333	lower	m	6.66667	the same	m	m	m	m	no	no
C382a	5	ONC	m	0.003947	6A	-	-	m	m	m	m	m	the same	no	60	lower	m	40	the same	m	m	m	m	m	m
C382b	62	ONC	m	0.004484	6A	-	-	m	m	m	m	m	the same	no	69.3548	lower	m	30.6452	the same	m	m	m	m	m	m
C382c	5	ONC	m	0.006071	6A	-	-	m	m	m	m	m	the same	no	80	lower	m	20	the same	m	m	m	m	no	no
C382d	5	ONC	m	0.00786	6A	-	-	m	m	m	m	m	the same	no	80	lower	m	20	the same	m	m	m	m	m	m
C383a	50	ONC	m	0.005288	5A	-	-	m	m	m	m	m	the same	no	66	lower	m	34	the same	m	m	m	m	m	m
C383b	5	ONC	m	0.007645	5A	-	-	m	m	m	m	m	the same	no	60	lower	m	40	the same	m	m	m	m	no	no
C385a	12	ONC	m	0.003559	5A	-	-	m	m	m	m	m	the same	no	83.3333	lower	m	16.6667	the same	m	m	m	m	no	no
C385b	8	ONC	m	0.006063	5A	-	-	m	m	m	m	m	the same	no	87.5	lower	m	12.5	the same	m	m	m	m	no	no
C386	19	ONC	m	0.00717	5A	-	-	m	m	m	m	m	the same	no	68.4211	lower	m	31.5789	the same	m	m	m	m	no	no
C387	8	ONC	m	0.009261	5A	-	-	m	no	no	no	no	lower	m	62.5	higher	no	37.5	the same	no	no	no	no	no	no
C388	26	OCH	m	0.009637	5A	-	-	m	m	m	m	m	the same	m	53.8462	the same	no	46.1538	lower	m	m	no	no	no	no
C3890	13	OCC	m	0.004893	6A	-	-	m	m	m	m	m	the same	no	69.2308	lower	m	30.7692	the same	m	m	m	m	m	m
C3891	9	OCC	m	0.00535	6A	-	-	m	m	m	m	m	the same	no	66.6667	lower	m	33.3333	the same	m	m	m	m	m	m
C389a	4	OCC	m	0.015121	5A	-	-	no	no	no	no	no	lower	no	75	the same	m	25	higher	no	no	no	no	no	no
C389b	37	OCC	m	0.009876	5A	-	-	m	m	m	m	m	the same	no	70.2703	lower	m	29.7297	the same	m	m	m	m	no	no
C390	44	OOC	m	0.005165	6A	-	-	m	m	m	m	m	the same	no	61.3636	lower	m	38.6364	the same	m	m	m	m	m	m
C391	14	OCC	m	0.009596	5A	-	-	m	m	m	m	m	the same	no	92.8571	lower	m	7.14286	the same	m	m	m	m	no	no
C392	5	NNS	m	0.004903	6A	-	-	m	m	m	m	m	the same	m	80	the same	no	20	lower	m	m	m	m	m	m
C393	20	SNC	m	0.005911	6A	-	-	m	m	m	m	m	the same	m	70	the same	no	30	lower	m	m	m	m	m	m
C394	12	SNC	m	0.007469	6A	-	-	m	m	m	m	m	the same	no	58.3333	lower	m	41.6667	the same	m	m	m	m	no	no
C399	41	OCH	m	0.001762	-	-	-	m	m	m	m	m	the same	m	65.8537	the same	no	34.1463	lower	m	m	m	m	m	m
C3a1	13	CCC	m	0.070748	-	-	-	no	no	no	no	no	lower	no	100	the same				no	no	no	no	no	no
C3a3	22	CCH	m	0.005693	-	-	-	mm2-ab	mm2-ab	mm2-ab	mm2-ab	mm2	higher	no	95.4545	lower	m	4.54545	lower	mm2-ab	mm2	m	m	no	no
C501	143	CCC	m	0.007997	6A,5A	-	-	m	m	m	m	m	the same	m	53.8462	the same	no	46.1538	lower	m	m	m	m	no	no
C503	156	NCC	m	0.008346	6A,5A	-	-	m	m	m	m	m	the same	no	54.4872	lower	m	45.5128	the same	m	m	m	m	no	no
C504	24	OCC	m	0.004515	6A,5A	-	-	m	m	m	m	m	the same	m	70.8333	the same	no	29.1667	lower	m	m	m	m	m	m
C505a	31	NNC	m	0.005908	6A,5A	-	-	m	m	m	m	m	the same	no	61.2903	lower	m	38.7097	the same	m	m	m	m	m	m
C505b	20	NNC	m	0.003561	6A,5A	-	-	m	m	m	m	m	the same	m	60	the same	no	40	lower	m	m	m	m	m	m
C507	257	CCC	m	0.006712	6A,6B	-	-	mm2-bc	mm2-ab-bc	mm2-ab-bc	mm2-bc	mm2	higher	m	53.3074	lower	no	38.1323	lower	mm2-bc	mm2	m	m	m	m
C510	18	OOC	m	0.01191	-	-	-	m	m	m	m	m	the same	no	94.4444	lower	m	5.55556	the same	m	m	no	no	no	no
C512a	6	SNN	m	0.012615	-	-	-	no	m	m	no	no	lower	no	100	the same				no	no	no	no	no	no
C512b	17	SNN	m	0.011828	-	-	-	m	m	m	m	m	the same	no	76.4706	lower	m	23.5294	the same	m	m	m	m	no	no
C514	16	SCH	m	0.003339	-	-	-	m	m	m	m	m	the same	no	68.75	lower	m	31.25	the same	m	m	m	m	m	m
C516a	3	CCC	m	0.020139	-	-	-	m	m	m	m	m	the same	no	100	lower				m	m	no	no	no	no
C516b	6	CCC	m	0.01203	-	-	-	m	m	m	m	m	the same	no	66.6667	lower	m	33.3333	the same	m	m	m	m	no	no
C516c	8	CCC	m	0.016289	-	-	-	m	m	m	m	m	the same	no	75	lower	m	25	the same	m	m	m	m	no	no
C516d	3	CCC	m	0.011297	-	-	-	m	m	m	m	m	the same	m	66.6667	the same	no	33.3333	lower	m	m	m	m	no	no
C516e	2	CCC	m	0.004061	-	-	-	m	m	m	m	m	the same	m	50	the same	no	50	lower	m	m	m	m	no	no
C516f	3	CCC	m	0.006511	-	-	-	no	m	m	no	no	lower	no	100	the same				no	no	no	no	no	no
C519a	12	NNC	m	0.013607	-	-	-	m	m	m	m	m	the same	no	83.3333	lower	m	16.6667	the same	m	m	no	no	no	no
C519b	8	NNC	m	0.017046	-	-	-	no	no	no	no	no	lower	no	100	the same				no	no	no	no	no	no
C521a	14	SCC	mm2	0.025703	-	-	-	m	no	m	no	no	lower	no	85.7143	the same	m	14.2857	higher	no	no	no	no	no	no
C521b	8	SCC	mm2	0.026701	-	-	-	mm2-bc	mm2-bc	mm2-bc	mm2-bc	mm2	the same	no	50	lower	m	37.5	lower	mm2-bc	mm2	mm2-bc	mm2	no	no
C521c	9	SCC	mm2	0.0255	-	-	-	m	m	m	m	m	lower	no	100	lower				m	m	no	no	no	no
C521s	7	SCC	m	0.036029	-	-	-	no	no	no	no	no	lower	no	100	the same				no	no	no	no	no	no
C522	62	CCC	3m	0.019121	-	-	-	mm2-ab	mm2-ab	mm2-ab	mm2-ab	mm2	lower	no	80.6452	lower	m	16.129	lower	m	m	m	m	no	no
C523	28	OCC	m	0.00926	-	-	-	m	m	m	m	m	the same	no	71.4286	lower	m	28.5714	the same	m	m	m	m	no	no
C550	6	NCC	m	0.003995	5A	-	-	m	m	m	m	m	the same	no	66.6667	lower	m	33.3333	the same	m	m	m	m	no	no
C551	47	NNC	m	0.009365	5A	-	-	m	m	m	m	m	the same	no	80.8511	lower	m	19.1489	the same	m	m	m	m	no	no
C551b	4	NNC	m	0.010337	5A	-	-	m	m	m	m	m	the same	m	50	the same	no	50	lower	m	m	m	m	no	no
C553	26	OCC	m	0.002971	6A,6B	-	-	m	m	m	m	m	the same	m	76.9231	the same	no	23.0769	lower	m	m	m	m	m	m
C554	7	NCC	m	0.010535	5A	-	-	m	m	m	m	m	the same	m	57.1429	the same	no	42.8571	lower	m	m	m	m	no	no
C555a	5	SNC	m	0.012884	5A	-	-	no	no	no	no	no	lower	no	80	the same	m	20	higher	no	no	no	no	no	no
C555b	3	SNC	m	0.008428	5A	-	-	m	m	m	m	m	the same	no	66.6667	lower	m	33.3333	the same	m	m	m	m	no	no
C555c	17	SNC	m	0.012673	5A	-	-	m	m	m	m	m	the same	no	88.2353	lower	m	11.7647	the same	m	m	m	m	no	no
C555d	2	SNC	m	0.028318	5A	-	-	no	no	no	no	no	lower	no	100	the same				no	no	no	no	no	no
C556a	16	NCC	m	0.006625	6A,5A	-	-	m	m	m	m	m	the same	no	62.5	lower	m	37.5	the same	m	m	m	m	m	m
C556b	6	NCC	m	0.003573	6A,5A	-	-	m	m	m	m	m	the same	m	83.3333	the same	no	16.6667	lower	m	m	m	m	m	m
C557a	5	ONN	m	0.003185	6A	-	-	m	m	m	m	m	the same	m	60	the same	no	40	lower	m	m	m	m	m	m
C557b	9	ONN	m	0.007549	6A	-	-	m	m	m	m	m	the same	no	66.6667	lower	m	33.3333	the same	m	m	m	m	no	no
C558	49	SCH	m	0.002159	5A	-	-	m	m	m	m	m	the same	m	87.7551	the same	no	12.2449	lower	m	m	m	m	m	m
C559a	23	NNC	m	0.013152	5A	-	-	m	m	m	m	m	the same	no	86.9565	lower	m	13.0435	the same	no	no	no	no	no	no
C559b	9	NNC	m	0.008056	5A	-	-	m	m	m	m	m	the same	no	77.7778	lower	m	22.2222	the same	m	m	m	m	no	no
C561	10	NNC	m	0.003554	5A	-	-	mm2-ab	mm2-ab	mm2-ab	mm2-ab	mm2	higher	m	50	lower	no	50	lower	mm2-ab	mm2	m	m	m	m
C562a	9	SNC	m	0.011392	-	-	-	no	no	no	no	no	lower	no	77.7778	the same	m	22.2222	higher	no	no	no	no	no	no
C562b	8	SNC	m	0.007859	-	-	-	m	m	m	m	m	the same	no	87.5	lower	m	12.5	the same	m	m	no	no	no	no
C563	18	CNCl	m	0.005346	6A	-	-	m	m	m	m	m	the same	m	61.1111	the same	no	38.8889	lower	m	m	m	m	m	m
C564	44	SCC	m	0.007223	6A,5A	-	-	m	m	m	m	m	the same	m	70.4545	the same	no	29.5455	lower	m	m	m	m	m	m
C565a	3	NNC	m	0.007661	6A	-	-	m	m	m	m	m	the same	no	100	lower				m	m	no	no	no	no
C565b	7	NNC	m	0.008577	6A	-	-	m	m	m	m	m	the same	no	85.7143	lower	m	14.2857	the same	m	m	m	m	no	no
C566	9	SSC	m	0.012124	-	-	-	m	m	m	m	m	the same	m	66.6667	the same	no	33.3333	lower	m	m	m	m	no	no
C5672	4	SSN	m	0.000573	5A	-	-	mm2-ab	mm2-ab	mm2-ab	mm2-ab	mm2	higher	no	75	lower	m	25	lower	mm2-ab	mm2	mm2-ab	mm2	no	no
C567a	8	SON	m	0.002801	5A	-	-	m	m	m	m	m	the same	no	75	lower	m	25	the same	m	m	m	m	no	no
C567b	6	SON	m	0.004691	5A	-	-	m	m	m	m	m	the same	no	66.6667	lower	m	33.3333	the same	m	m	m	m	m	m
C567c	4	SON	m	0.00305	5A	-	-	m	m	m	m	m	the same	m	50	the same	no	50	lower	m	m	m	m	m	m
C568a	5	NCH	m	0.000398	6A	-	-	m	m	m	m	m	the same	m	100	the same				m	m	m	m	m	m
C568b	6	NCH	m	0.006556	6A	-	-	m	m	m	m	m	the same	m	50	the same	no	50	lower	m	m	m	m	m	m
C569T	15	SSC	m	0.00912	5A	-	-	mm2-ab	mm2-ab	mm2-ab	mm2-ab	mm2	higher	no	66.6667	lower	mm2	20	the same	mm2-ab	mm2	mm2-ab	mm2	no	no
C570	11	SSC	mm2	0.007911	-	-	-	mm2-ab	mm2-ab	mm2-ab	mm2-ab	mm2	the same	no	81.8182	lower	m	9.09091	lower	mm2-ab	mm2	m	m	no	no
C571	7	NNC	m	0.00724	6A	-	-	m	m	m	m	m	the same	no	85.7143	lower	m	14.2857	the same	no	no	no	no	no	no
C573	9	CNCl	m	0.008321	5A	-	-	m	m	m	m	m	the same	no	55.5556	lower	m	44.4444	the same	m	m	m	m	m	m
C575	39	CCC	m	0.011813	-	-	-	m	m	m	m	m	the same	no	69.2308	lower	m	30.7692	the same	m	m	m	m	no	no
C590	6	OOC	m	0.003463	5A	-	-	m	m	m	m	m	the same	m	66.6667	the same	no	33.3333	lower	m	m	m	m	m	m
C701	11	NNC	m	0.00463	6A,6B	-	-	mm2-ab	mm2-ab	mm2-ab	mm2-ab	mm2	higher	no	54.5455	lower	m	45.4545	lower	m	m	m	m	no	no
C702	54	NCC	m	0.004243	6A,6B	-	-	m	m	m	m	m	the same	m	62.963	the same	no	35.1852	lower	m	m	m	m	m	m
C703	273	SCC	m	0.016199	6A	-	-	mm2-bc	mm2-bc	mm2-bc	mm2-bc	mm2	higher	no	95.2381	lower	m	4.7619	lower	mm2-bc	mm2	m	m	no	no
C704	8	NNC	m	0.005532	6A	-	-	m	m	m	m	m	the same	m	50	the same	no	37.5	lower	m	m	m	m	no	no
C705a	6	SCC	m	0.026934	5A	-	-	m	m	m	m	m	the same	no	100	lower				m	m	m	m	no	no
C705b	4	SCC	m	0.015482	5A	-	-	m	m	m	m	m	the same	no	100	lower				m	m	m	m	no	no
C706a	8	NCC	m	0.010478	6A	*	*	m	m	m	m	m	the same	no	62.5	lower	m	37.5	the same	m	m	m	m	no	no
C706b	63	NCC	m	0.008873	6A	*	*	mm2-bc	mm2-bc	mm2-bc	mm2-bc	mm2	higher	no	90.4762	lower	mm2	6.34921	the same	mm2-bc	mm2	mm2-bc	mm2	no	no
C706c	19	NCC	m	0.008037	6A	*	*	mm2-bc	mm2-bc	mm2-bc	mm2-bc	mm2	higher	no	100	lower				mm2-bc	mm2	mm2-bc	mm2	no	no
C706d	4	NCC	m	0.018797	6A	*	*	no	no	no	no	no	lower	no	100	the same				no	no	no	no	no	no
C707a	13	ONC	m	0.001795	6A	-	-	m	m	m	m	m	the same	no	61.5385	lower	m	38.4615	the same	m	m	m	m	m	m
C707b	6	ONC	m	0.002926	6A	-	-	m	m	m	m	m	the same	no	83.3333	lower	m	16.6667	the same	m	m	m	m	no	no
C708	29	NCC	m	0.023124	6A	*	*	mm2-bc	mm2-bc	mm2-bc	mm2-bc	mm2	higher	no	93.1034	lower	m	6.89655	lower	no	no	no	no	no	no
C709	23	OCC	m	0.004479	5A	*	*	m	m	m	m	m	the same	m	73.913	the same	no	26.087	lower	m	m	m	m	m	m
C718	12	SNC	m	0.008609	-	-	-	m	m	m	m	m	the same	m	50	the same	no	50	lower	m	m	m	m	no	no
C727	16	SNH	m	0.005527	5A	-	-	m	m	m	m	m	the same	m	62.5	the same	no	37.5	lower	m	m	m	m	m	m
C729	6	OCC	m	0.00995	5A	*	*	m	m	m	m	m	the same	no	83.3333	lower	m	16.6667	the same	m	m	m	m	no	no
C774	9	NNC	m	0.014603	6A	-	-	m	m	m	m	m	the same	no	100	lower				m	m	no	no	no	no
C775	8	ONC	m	0.005092	-	-	-	m	m	m	m	m	the same	no	62.5	lower	m	37.5	the same	m	m	m	m	no	no
C777	8	OOC	m	0.005926	-	-	-	m	m	m	m	m	the same	no	75	lower	m	25	the same	m	m	m	m	no	no
C780	17	SOC	m	0.012325	-	-	-	m	m	m	m	m	the same	no	88.2353	lower	m	11.7647	the same	m	m	no	no	no	no
C781	8	SOC	m	0.003383	6A	-	-	m	m	m	m	m	the same	m	87.5	the same	no	12.5	lower	m	m	m	m	m	m
C783	20	SSC	mm2	0.039438	-	-	-	mm2-ab	mm2-ab	mm2-ab	mm2-ab	mm2	the same	no	100	lower				mm2-ab	mm2	no	no	no	no
C784	9	ONN	m	0.008607	-	-	-	m	m	m	m	m	the same	no	77.7778	lower	m	22.2222	the same	m	m	m	m	no	no
C786a	15	NNC	m	0.008438	5A	-	-	m	no	no	no	no	lower	no	66.6667	the same	m	33.3333	higher	no	no	no	no	no	no
C786b	10	NNC	m	0.015567	5A	-	-	no	m	m	no	no	lower	no	100	the same				no	no	no	no	no	no
C795	13	NNC	m	0.010138	6A,5A	-	-	m	m	m	m	m	the same	no	76.9231	lower	m	23.0769	the same	m	m	m	m	no	no
C797	11	CCC	mm2	0.014406	6A	-	+	m	m	m	m	m	lower	no	72.7273	lower	m	27.2727	the same	m	m	m	m	no	no
C812	18	SNN	mm2	0.007538	-	-	-	m	m	m	m	m	lower	no	83.3333	lower	m	16.6667	the same	m	m	m	m	no	no
C813	10	SSC	m	0.014032	5A	-	-	m	m	m	m	m	the same	no	80	lower	m	20	the same	m	m	m	m	no	no
C880	25	OOC	m	0.009842	-	-	+	m	m	m	m	m	the same	no	100	lower				m	m	m	m	no	no
C881	8	NNN	m	0.010795	-	-	-	m	m	m	m	m	the same	no	75	lower	m	25	the same	m	m	no	no	no	no
C883	15	SSN	m	0.01104	5A	-	-	m	m	m	m	m	the same	no	80	lower	m	20	the same	m	m	m	m	no	no
C884	13	NSS	mm2	0.005241	-	-	-	m	m	m	m	m	lower	no	84.6154	lower	m	15.3846	the same	m	m	m	m	no	no
C885	12	SSN	m	0.00487	5A	-	-	m	m	m	m	m	the same	m	100	the same				m	m	m	m	m	m
C886	8	SSN	m	0.005356	-	-	-	m	m	m	m	m	the same	m	62.5	the same	no	37.5	lower	m	m	m	m	m	m
C887	26	ONC	m	0.007213	-	-	+	m	m	m	m	m	the same	no	88.4615	lower	m	11.5385	the same	m	m	m	m	no	no
C888	8	ONC	m	0.007816	-	-	-	m	m	m	m	m	the same	no	87.5	lower	m	12.5	the same	m	m	m	m	no	no
C911	10	OOH	m	0.002207	-	-	-	m	m	m	m	m	the same	no	80	lower	m	20	the same	m	m	m	m	m	m
C959	16	CCC	mm2	0.013916	-	-	-	mm2-ab	mm2-ab	mm2-ab	mm2-ab	mm2	the same	no	62.5	lower	m	25	lower	mm2-ab	mm2	mm2-ab	mm2	no	no

## Sheet: Table S4.7. 3p-N
Atom type	NOI	1st neighbors	MATTS2021 symmetry	Planarity esd	Planar rings	In 3-member ring	In 4-member rings	Pseudosymmetry assigned in the Z x1 X x2 R LCS type	Pseudosymmetry assigned in the X (x1,x2) Y x1 R LCS type	Pseudosymmetry assigned in the Z (x1,x2) Y x1 R LCS type	Final pseudosymmetry assigned to the atom type	Final pseudosymmetry assigned to the atom type – simplified	Assigned pseudosymmetry compared to the MATTS2021 symmetry is …	1st most common pseudosymmetry assigned to individual atoms	Percentage of atoms with 1st most common pseudosymmetry	The 1st most common pseudosymmetry for atoms is … compared to the pseudosymmetry of the atom type	2nd most common pseudosymmetry assigned to individual atoms	Percentage of atoms with 2nd most common pseudosymmetry	The 2nd most common pseudosymmetry for atoms is … compared to the pseudosymmetry of the atom type	Final pseudosymmetry assigned to the atom type 3*ssd	Final pseudosymmetry assigned to the atom type 3*ssd -simplified	Final pseudosymmetry assigned to the atom type 2*ssd	Final pseudosymmetry assigned to the atom type 2*ssd -simplified	Final pseudosymmetry assigned to the atom type 1*ssd	Final pseudosymmetry assigned to the atom type 1*ssd -simplified
								ref-SC
N309	10	CSH	m	0.021956	-	-	-	P_mm2-ac	P_mm2-ac	P_mm2-ac	P_mm2-ac	P_mm2	higher	not analyzed
N310	204	CHH	mm2	0.029028	-	-	-	P_-6m2	P_mm2-ab-ac-bc	P_-6m2	P_mm2-ab-ac-bc	P_mm2	the same
N311	192	CCH	m	0.02005	-	-	-	P_mm2-ab	P_-6m2	P_-6m2	P_mm2-ab	P_mm2	higher
N312	231	OOC	mm2	0.005613	-	-	-	P_mm2-ab	P_mm2-ab	P_mm2-ab	P_mm2-ab	P_mm2	the same
N313	171	CCC	mm2	0.041023	-	-	-	P_mm2-bc	P_mm2-bc	P_mm2-ab-bc	P_mm2-bc	P_mm2	the same
N314	68	CCC	mm2	0.036235	-	-	-	P_mm2-ab-ac	P_mm2-ab-bc	P_-6m2	P_mm2-X	P_mm2	the same
N315	208	CCH	m	0.021234	-	-	-	P_mm2-bc	P_mm2-ac-bc	P_mm2-ac-bc	P_mm2-bc	P_mm2	higher
N316	50	NCH	m	0.018437	-	-	-	P_m	P_m	P_m	P_m	P_m	the same
N3162	4	NCH	m	0.047418	-	-	-	P_m	P_mm2-bc	P_mm2-bc	P_m	P_m	the same
N318	5	NNH	m	0.017736	5A	-	-	P_mm2-ab	no	P_mm2-ab	no	no	lower
N319	7	CCS	m	0.054727	-	-	-	P_mm2-ab	P_mm2-ab	P_mm2-ab	P_mm2-ab	P_mm2	higher
N320	98	CCH	m	0.016721	6A	-	-	P_mm2-ab	P_mm2-ab	P_-6m2	P_mm2-ab	P_mm2	higher
N321	112	CCH	m	0.014392	5A	-	-	P_mm2-ab	P_mm2-ab	P_mm2-ab	P_mm2-ab	P_mm2	higher
N322a	7	CCC	m	0.004858	6A	-	-	P_mm2-ab	P_mm2-ab	P_mm2-ab	P_mm2-ab	P_mm2	higher
N322b	43	CCC	m	0.021475	6A	-	-	P_mm2-ab-bc	P_mm2-ab-bc	P_-6m2	P_mm2-ab-bc	P_mm2	higher
N322c	23	CCC	m	0.023056	6A	-	-	P_mm2-ab	P_mm2-ab-ac	P_-6m2	P_mm2-ab	P_mm2	higher
N323a	24	CCC	m	0.015776	5A	-	-	P_mm2-ab	P_mm2-ab	P_mm2-ab	P_mm2-ab	P_mm2	higher
N323b	57	CCC	m	0.022881	5A	-	-	P_mm2-ab	P_mm2-ab	P_mm2-ab	P_mm2-ab	P_mm2	higher
N323c	58	CCC	m	0.024648	5A	-	-	P_mm2-ab	P_mm2-ab	P_mm2-ab	P_mm2-ab	P_mm2	higher
N3251	5	CCC	m	0.003556	6A,6B	-	-	P_m	P_m	P_m	P_m	P_m	the same
N325a	5	CCC	m	0.015455	6A	-	-	P_mm2-ab	P_mm2-ab	P_mm2-ab	P_mm2-ab	P_mm2	higher
N325b	4	CCC	m	0.0207	6A	-	-	P_mm2-ab-ac	P_mm2-ab-ac	P_mm2-ab-ac	P_mm2-ab-ac	P_mm2	higher
N325c	6	CCC	m	0.013939	6A	-	-	P_mm2-ac	P_mm2-bc	P_mm2-bc	P_m-X	P_m	the same
N326	5	NCC	m	0.01411	6A	-	-	P_m	P_mm2-bc	P_mm2-bc	P_m	P_m	the same
N327a	63	NCC	m	0.022321	5A	-	-	P_m	P_m	P_m	P_m	P_m	the same
N327b	14	NCC	m	0.039106	5A	-	-	P_m	P_m	P_m	P_m	P_m	the same
N327c	8	NCC	m	0.02046	5A	-	-	P_m	P_mm2-bc	P_mm2-bc	P_m	P_m	the same
N328	40	NCH	m	0.013768	5A	-	-	P_m	P_m	P_m	P_m	P_m	the same
N331	40	CCC	m	0.029228	5A	-	-	P_mm2-ab	P_mm2-ab	P_mm2-ab	P_mm2-ab	P_mm2	higher
N332	6	SHH	mm2	0.003938	-	-	-	P_mm2-bc	P_mm2-bc	P_mm2-bc	P_mm2-bc	P_mm2	the same
N333a	11	CCC	3m	0.023626	-	-	-	P_-6m2	P_-6m2	P_-6m2	P_-6m2	P_-6m2	higher
N333b	6	CCC	3m	0.050799	-	-	-	no	NP_m-ab	NP_m-ab	NP_m-ab	NP_m	lower
N334	5	SSH	mm2	0.036273	-	-	-	P_mm2-ab	P_mm2-ab	P_mm2-ab	P_mm2-ab	P_mm2	the same
N335a	5	NNC	m	0.007794	5A	-	-	P_mm2-ab	P_mm2-ab	P_mm2-ab	P_mm2-ab	P_mm2	higher
N335b	6	NNC	m	0.019708	5A	-	-	P_m	P_m	P_m	P_m	P_m	the same
N336	24	CCN	m	0.035266	-	-	-	P_mm2-ab	P_m	P_mm2-ab	P_m	P_m	the same
N338	8	CCN	m	0.041346	-	-	-	no	NP_m-ab	NP_m-ab	NP_m-ab	NP_m	the same
N339	11	OOO	-6m2	0.005401	-	-	-	P_-6m2	P_-6m2	P_-6m2	P_-6m2	P_-6m2	the same
N3591	5	OCC	m	0.011372	6A	-	-	P_mm2-bc	P_mm2-bc	P_mm2-bc	P_mm2-bc	P_mm2	higher
N3592	16	OCC	m	0.025504	-	-	-	no	no	P_m	no	no	lower
N3593	3	OCC	m	0.030766	-	-	-	P_m	P_m	P_m	P_m	P_m	the same
N399a	14	CCS	mm2	0.038992	-	-	-	P_mm2-ab	P_mm2-ab	P_mm2-ab	P_mm2-ab	P_mm2	the same
N399b	5	CCS	mm2	0.022685	-	-	-	P_mm2-ab	P_mm2-ab	P_mm2-ab	P_mm2-ab	P_mm2	the same
N447	8	NCH	m	0.026947	5A	-	-	no	no	no	no	no	lower
N448	12	CCH	m	0.023251	-	-	+	P_m	P_m	P_m	P_m	P_m	the same
N4511	7	NCC	no	0.066863	-	-	-	no	no	no	no	no	the same
N452	13	NCC	m	0.005919	5A,6B	-	-	P_m	P_m	P_m	P_m	P_m	the same
N453	20	NCC	m	0.007167	5A,6B	-	-	P_m	P_m	P_m	P_m	P_m	the same
N454b	2	CCC	mm2	0.056509	-	-	+	P_mm2-bc	P_mm2-bc	P_mm2-bc	P_mm2-bc	P_mm2	the same
N454e	3	CCC	m	0.043325	-	-	+	no	no	no	no	no	lower
N457	14	NHH	mm2	0.018597	-	-	-	P_mm2-bc	P_mm2-bc	P_mm2-bc	P_mm2-bc	P_mm2	the same
N458	14	NCH	m	0.035166	-	-	-	P_mm2-bc	P_mm2-bc	P_mm2-bc	P_mm2-bc	P_mm2	higher
N459	26	OCC	m	0.005489	6A	-	-	P_mm2-bc	P_mm2-bc	P_mm2-bc	P_mm2-bc	P_mm2	higher
N729	26	CCC	m	0.015546	6A,5A	-	-	P_m	P_mm2-bc	P_mm2-bc	P_m	P_m	the same
N998	16	OON	mm2	0.004402	-	-	-	P_mm2-ab	P_mm2-ab	P_mm2-ab	P_mm2-ab	P_mm2	the same
N998a	8	OON	mm2	0.016259	-	-	-	P_mm2-ab	P_mm2-ab	P_mm2-ab	P_mm2-ab	P_mm2	the same
								ref-NSC
N309	10	CSH	m	0.021956	-	-	-	P_mm2-ac	P_mm2-ac	P_mm2-ac-bc	P_mm2-ac	P_mm2	higher	NP_m	50	lower	P_m	20	lower	P_mm2-ac	P_mm2	P_mm2-ac	P_mm2	NP_m-ac	NP_m
N310	204	CHH	mm2	0.029028	-	-	-	P_mm2-bc	P_mm2-bc	P_mm2-bc	P_mm2-bc	P_mm2	the same	P_mm2	34.8	the same	NP_m	24.02	lower	P_mm2-bc	P_mm2	P_mm2-bc	P_mm2	no	no
N311	192	CCH	m	0.02005	-	-	-	P_mm2-ab	P_-6m2	P_-6m2	P_mm2-ab	P_mm2	higher	P_m	34.38	lower	P_mm2	33.85	the same	P_mm2-ab	P_mm2	P_mm2-ab	P_mm2	P_m	P_m
N312	231	OOC	mm2	0.005613	-	-	-	P_mm2-ab	P_mm2-ab	P_mm2-ab	P_mm2-ab	P_mm2	the same	P_m	37.23	lower	no	30.3	lower	P_mm2-ab	P_mm2	P_mm2-ab	P_mm2	P_m	P_m
N313	171	CCC	mm2	0.041023	-	-	-	P_mm2-bc	P_mm2-bc	P_mm2-bc	P_mm2-bc	P_mm2	the same	NP_m	32.75	lower	no	26.9	lower	P_mm2-bc	P_mm2	P_mm2-bc	P_mm2	no	no
N314	68	CCC	mm2	0.036235	-	-	-	P_mm2-ab-ac	P_-6m2	P_-6m2	P_mm2-ab-ac	P_mm2	the same	P_m	29.41	lower	NP_m	25	lower	P_mm2-ab-ac	P_mm2	P_mm2-ab-ac	P_mm2	no	no
N315	208	CCH	m	0.021234	-	-	-	P_mm2-bc	P_mm2-bc	P_mm2-ac-bc	P_mm2-bc	P_mm2	higher	P_mm2	37.02	the same	P_m	22.6	lower	P_mm2-bc	P_mm2	P_mm2-bc	P_mm2	P_m	P_m
N316	50	NCH	m	0.018437	-	-	-	P_m	P_mm2-bc	P_mm2-bc	P_m	P_m	the same	P_m	66	the same	no	22	lower	P_m	P_m	P_m	P_m	no	no
N3162	4	NCH	m	0.047418	-	-	-	P_mm2-bc	P_mm2-bc	P_mm2-bc	P_mm2-bc	P_mm2	higher	no	50	lower	NP_m	25	lower	P_mm2-bc	P_mm2	NP_m-bc	NP_m	no	no
N318	5	NNH	m	0.017736	5A	-	-	P_mm2-ab	P_mm2-ab	P_mm2-ab	P_mm2-ab	P_mm2	higher	P_m	60	lower	P_mm2	20	the same	P_mm2-ab	P_mm2	P_mm2-ab	P_mm2	no	no
N319	7	CCS	m	0.054727	-	-	-	P_m	P_mm2-ab	P_mm2-ab	P_m	P_m	the same	NP_m	57.14	the same	no	28.57	lower	P_m	P_m	P_m	P_m	NP_m-ab	NP_m
N320	98	CCH	m	0.016721	6A	-	-	P_mm2-ab	P_mm2-ab	P_mm2-ab-bc	P_mm2-ab	P_mm2	higher	P_m	47.96	lower	P_mm2	29.59	the same	P_mm2-ab	P_mm2	P_mm2-ab	P_mm2	P_m	P_m
N321	112	CCH	m	0.014392	5A	-	-	P_mm2-ab	P_mm2-ab	P_mm2-ab	P_mm2-ab	P_mm2	higher	P_m	36.61	lower	P_mm2	33.93	the same	P_mm2-ab	P_mm2	P_mm2-ab	P_mm2	P_m	P_m
N322a	7	CCC	m	0.004858	6A	-	-	P_mm2-ab	P_mm2-ab	P_mm2-ab	P_mm2-ab	P_mm2	higher	P_m	57.14	lower	P_mm2	28.57	the same	P_mm2-ab	P_mm2	P_mm2-ab	P_mm2	P_mm2-ab	P_mm2
N322b	43	CCC	m	0.021475	6A	-	-	P_mm2-ab-bc	P_mm2-ab-bc	P_-6m2	P_mm2-ab-bc	P_mm2	higher	P_m	32.56	lower	no	27.91	lower	P_mm2-ab-bc	P_mm2	P_mm2-ab-bc	P_mm2	no	no
N322c	23	CCC	m	0.023056	6A	-	-	P_mm2-ab	P_mm2-ab	P_mm2-ab-ac	P_mm2-ab	P_mm2	higher	P_mm2	34.78	the same	no	30.43	lower	P_mm2-ab	P_mm2	P_mm2-ab	P_mm2	P_m	P_m
N323a	24	CCC	m	0.015776	5A	-	-	P_mm2-ab	P_mm2-ab	P_mm2-ab	P_mm2-ab	P_mm2	higher	no	33.33	lower	NP_m	29.17	lower	P_mm2-ab	P_mm2	P_mm2-ab	P_mm2	P_mm2-ab	P_mm2
N323b	57	CCC	m	0.022881	5A	-	-	P_mm2-ab	P_mm2-ab	P_mm2-ab	P_mm2-ab	P_mm2	higher	no	31.58	lower	P_mm2	28.07	the same	P_mm2-ab	P_mm2	P_mm2-ab	P_mm2	no-X	no
N323c	58	CCC	m	0.024648	5A	-	-	P_mm2-ab	P_mm2-ab	P_mm2-ab	P_mm2-ab	P_mm2	higher	P_mm2	41.38	the same	P_m	22.41	lower	P_mm2-ab	P_mm2	P_mm2-ab	P_mm2	P_mm2-ab	P_mm2
N3251	5	CCC	m	0.003556	6A,6B	-	-	P_m	P_m	P_m	P_m	P_m	the same	P_m	100	the same				P_m	P_m	P_m	P_m	P_m	P_m
N325a	5	CCC	m	0.015455	6A	-	-	no	P_mm2-ab	P_mm2-ab	no	no	lower	no	80	the same	NP_m	20	higher	no	no	no	no	no	no
N325b	4	CCC	m	0.0207	6A	-	-	P_mm2-ab-ac	P_mm2-ab-ac	P_mm2-ab-ac	P_mm2-ab-ac	P_mm2	higher	NP_m	25	lower	P_-6m2	25	higher	P_mm2-ab-ac	P_mm2	P_mm2-ab-ac	P_mm2	NP_m-ab	NP_m
N325c	6	CCC	m	0.013939	6A	-	-	P_m	P_m	P_m	P_m	P_m	the same	P_m	83.33	the same	P_mm2	16.67	higher	P_m	P_m	P_m	P_m	P_m	P_m
N326	5	NCC	m	0.01411	6A	-	-	P_m	P_mm2-bc	P_mm2-bc	P_m	P_m	the same	P_m	80	the same	no	20	lower	P_m	P_m	P_m	P_m	P_m	P_m
N327a	63	NCC	m	0.022321	5A	-	-	P_m	P_m	P_m	P_m	P_m	the same	no	52.38	lower	P_m	47.62	the same	P_m	P_m	P_m	P_m	no	no
N327b	14	NCC	m	0.039106	5A	-	-	P_m	P_m	P_m	P_m	P_m	the same	no	64.29	lower	P_m	35.71	the same	P_m	P_m	P_m	P_m	no	no
N327c	8	NCC	m	0.02046	5A	-	-	P_m	P_mm2-bc	P_mm2-bc	P_m	P_m	the same	P_m	50	the same	no	25	lower	P_m	P_m	P_m	P_m	no-X	no
N328	40	NCH	m	0.013768	5A	-	-	P_m	P_m	P_m	P_m	P_m	the same	P_m	65	the same	no	27.5	lower	P_m	P_m	P_m	P_m	P_m	P_m
N331	40	CCC	m	0.029228	5A	-	-	P_mm2-ab	P_mm2-ab	P_mm2-ab	P_mm2-ab	P_mm2	higher	no	52.5	lower	P_mm2	27.5	the same	P_mm2-ab	P_mm2	P_mm2-ab	P_mm2	no	no
N332	6	SHH	mm2	0.003938	-	-	-	P_mm2-bc	P_mm2-bc	P_mm2-bc	P_mm2-bc	P_mm2	the same	NP_m	83.33	lower	P_mm2	16.67	the same	P_mm2-bc	P_mm2	P_mm2-bc	P_mm2	NP_m-bc	NP_m
N333a	11	CCC	3m	0.023626	-	-	-	P_-6m2	P_-6m2	P_-6m2	P_-6m2	P_-6m2	higher	P_mm2	45.45	lower	P_-6m2	27.27	the same	P_-6m2	P_	P_-6m2	P_	P_-6m2	P_
N333b	6	CCC	3m	0.050799	-	-	-	no	NP_m-ab	NP_m-ab	NP_m-ab	NP_m	lower	NP_m	66.67	the same	NP_3m	16.67	higher	NP_m-ab	NP_m	NP_m-ab	NP_m	NP_3m	NP_3m
N334	5	SSH	mm2	0.036273	-	-	-	no	P_mm2-ab	P_mm2-ab	no	no	lower	no	100	the same				no	no	no	no	no	no
N335a	5	NNC	m	0.007794	5A	-	-	P_mm2-ab	P_mm2-ab	P_mm2-ab	P_mm2-ab	P_mm2	higher	P_m	60	lower	NP_m	20	lower	P_mm2-ab	P_mm2	P_mm2-ab	P_mm2	P_m	P_m
N335b	6	NNC	m	0.019708	5A	-	-	P_m	P_m	P_m	P_m	P_m	the same	P_m	50	the same	no	50	lower	P_m	P_m	P_m	P_m	no	no
N336	24	CCN	m	0.035266	-	-	-	P_m	P_m	P_mm2-ab	P_m	P_m	the same	P_m	33.33	the same	no	33.33	lower	P_m	P_m	P_m	P_m	no	no
N338	8	CCN	m	0.041346	-	-	-	no	NP_m-ab	NP_m-ab	NP_m-ab	NP_m	the same	NP_m	62.5	the same	P_m	25	the same	NP_m-ab	NP_m	NP_m-ab	NP_m	NP_m-ab	NP_m
N339	11	OOO	-6m2	0.005401	-	-	-	P_-6m2	P_-6m2	P_-6m2	P_-6m2	P_-6m2	the same	P_-6m2	27.27	the same	P_mm2	27.27	lower	P_-6m2	P_	P_-6m2	P_	P_mm2-ac	P_mm2
N3591	5	OCC	m	0.011372	6A	-	-	P_mm2-bc	P_mm2-bc	P_mm2-bc	P_mm2-bc	P_mm2	higher	P_m	60	lower	NP_m	20	lower	P_mm2-bc	P_mm2	P_m	P_m	P_m	P_m
N3592	16	OCC	m	0.025504	-	-	-	P_m	P_m	P_m	P_m	P_m	the same	no	81.25	lower	P_m	12.5	the same	P_m	P_m	no	no	no	no
N3593	3	OCC	m	0.030766	-	-	-	no	no	no	no	no	lower	NP_m	33.33	higher	P_m	33.33	higher	no	no	no	no	no	no
N399a	14	CCS	mm2	0.038992	-	-	-	P_mm2-ab	P_mm2-ab	P_mm2-ab	P_mm2-ab	P_mm2	the same	NP_m	78.57	lower	no	14.29	lower	P_mm2-ab	P_mm2	NP_m-ab	NP_m	NP_m-ab	NP_m
N399b	5	CCS	mm2	0.022685	-	-	-	P_mm2-ab	P_mm2-ab	P_mm2-ab	P_mm2-ab	P_mm2	the same	P_m	40	lower	no	40	lower	P_mm2-ab	P_mm2	P_mm2-ab	P_mm2	P_mm2-ab	P_mm2
N447	8	NCH	m	0.026947	5A	-	-	P_m	P_m	P_m	P_m	P_m	the same	P_m	62.5	the same	no	37.5	lower	P_m	P_m	P_m	P_m	no	no
N448	12	CCH	m	0.023251	-	-	+	P_m	P_m	P_m	P_m	P_m	the same	P_m	58.33	the same	no	41.67	lower	P_m	P_m	P_m	P_m	no	no
N4511	7	NCC	no	0.066863	-	-	-	no	no	no	no	no	the same	no	85.71	the same	P_m	14.29	higher	no	no	no	no	no	no
N452	13	NCC	m	0.005919	5A,6B	-	-	P_m	P_m	P_m	P_m	P_m	the same	P_m	84.62	the same	P_mm2	7.69	higher	P_m	P_m	P_m	P_m	P_m	P_m
N453	20	NCC	m	0.007167	5A,6B	-	-	P_m	P_m	P_m	P_m	P_m	the same	P_m	75	the same	no	25	lower	P_m	P_m	P_m	P_m	P_m	P_m
N454b	2	CCC	mm2	0.056509	-	-	+	P_mm2-bc	P_mm2-bc	P_mm2-bc	P_mm2-bc	P_mm2	the same	NP_m	50	lower	no	50	lower	P_mm2-bc	P_mm2	no	no	NP_m-bc	NP_m
N454e	3	CCC	m	0.043325	-	-	+	no	no	no	no	no	lower	no	66.67	the same	P_m	33.33	higher	no	no	no	no	no	no
N457	14	NHH	mm2	0.018597	-	-	-	P_mm2-bc	P_mm2-bc	P_mm2-bc	P_mm2-bc	P_mm2	the same	no	35.71	lower	P_mm2	28.57	the same	P_mm2-bc	P_mm2	P_mm2-bc	P_mm2	no	no
N458	14	NCH	m	0.035166	-	-	-	P_m	P_m	P_mm2-bc	P_m	P_m	the same	no	50	lower	P_m	35.71	the same	P_m	P_m	P_m	P_m	no	no
N459	26	OCC	m	0.005489	6A	-	-	P_mm2-bc	P_mm2-bc	P_mm2-bc	P_mm2-bc	P_mm2	higher	P_m	50	lower	no	26.92	lower	P_mm2-bc	P_mm2	P_mm2-bc	P_mm2	P_m	P_m
N729	26	CCC	m	0.015546	6A,5A	-	-	P_m	P_mm2-bc	P_mm2-bc	P_m	P_m	the same	P_m	61.54	the same	P_mm2	19.23	higher	P_m	P_m	P_m	P_m	P_m	P_m
N998	16	OON	mm2	0.004402	-	-	-	P_mm2-ab	P_mm2-ab	P_mm2-ab	P_mm2-ab	P_mm2	the same	no	37.5	lower	P_mm2	31.25	the same	P_mm2-ab	P_mm2	P_mm2-ab	P_mm2	P_m	P_m
N998a	8	OON	mm2	0.016259	-	-	-	P_mm2-ab	P_mm2-ab	P_mm2-ab	P_mm2-ab	P_mm2	the same	no	62.5	lower	NP_m	37.5	lower	P_mm2-ab	P_mm2	no	no	no	no

## Sheet: Table S4.8. 2p-N
Atom type	NOI	1st neighbors	MATTS2021 symmetry	Planarity	Planar rings	In 3-member ring	In 4-member rings	Pseudosymmetry assigned in the Z x1 X x2 R LCS type	Pseudosymmetry assigned in the X (x1,x2) Y x1 R LCS type	Pseudosymmetry assigned in the Z (x1,x2) Y x1 R LCS type	Final pseudosymmetry assigned to the atom type	Assigned pseudosymmetry compared to the MATTS2021 symmetry is …	1st most common pseudosymmetry assigned to individual atoms	Percentage of atoms with 1st most common pseudosymmetry	The 1st most common pseudosymmetry for atoms is … compared to the pseudosymmetry of the atom type	2nd most common pseudosymmetry assigned to individual atoms	Percentage of atoms with 2nd most common pseudosymmetry	The 2nd most common pseudosymmetry for atoms is … compared to the pseudosymmetry of the atom type
N202a	23	OC	m	+	-	-	-	m	m	m	m	the same	m	91.3	the same	no	8.7	lower
N202b	9	OC	m	+	-	-	-	m	m	m	m	the same	m	55.56	the same	no	44.44	lower
N203a	28	NC	m	*	-	-	-	m	m	m	m	the same	m	85.71	the same	no	10.71	lower
N203b	85	NC	m	*	-	-	-	m	m	m	m	the same	m	88.24	the same	no	11.76	lower
N203c	20	NC	m	*	-	-	-	m	m	m	m	the same	no	70	lower	m	30	the same
N204	61	CC	m	*	-	-	-	m	mm2	mm2	mm2	higher	m	68.85	lower	no	31.15	lower
N205	40	CC	m	*	-	-	-	m	m	m	m	the same	m	67.5	the same	no	32.5	lower
N206a	16	CH	m	*	-	-	-	m	m	m	m	the same	no	56.25	lower	m	43.75	the same
N206b	7	CH	m	*	-	-	-	m	m	m	m	the same	m	100	the same
N207a	28	NN	m	+	5A	-	-	m	m	m	m	the same	m	85.71	the same	no	14.29	lower
N207b	11	NN	m	+	5A	-	-	m	mm2	mm2	mm2	higher	m	100	lower
N208	17	SC	m	+	-	-	-	m	m	m	m	the same	no	52.94	lower	m	47.06	the same
N210	324	CC	m	+	6A	-	-	m	mm2	mm2	mm2	higher	m	61.42	lower	mm2	30.25	the same
N211	179	CC	m	+	5A	-	-	m	mm2	mm2	mm2	higher	m	80.45	lower	mm2	17.32	the same
N212	40	OC	m	+	5A	-	-	m	m	m	m	the same	m	97.5	the same	no	2.5	lower
N213	197	NC	m	+	5A	-	-	m	m	m	m	the same	m	98.48	the same	no	1.52	lower
N215	25	NC	m	+	6A	-	-	m	m	m	m	the same	m	88	the same	no	12	lower
N450	13	NC	m	+	6A	-	-	m	m	m	m	the same	m	92.31	the same	no	7.69	lower

## Sheet: Table S4.9. 2p-O
Atom type	NOI	1st neighbors	MATTS2021 symmetry	Planarity	Planar rings	In 3-member ring	In 4-member rings	Pseudosymmetry assigned in the Z x1 X x2 R LCS type	Pseudosymmetry assigned in the X (x1,x2) Y x1 R LCS type	Pseudosymmetry assigned in the Z (x1,x2) Y x1 R LCS type	Final pseudosymmetry assigned to the atom type	Assigned pseudosymmetry compared to the MATTS2021 symmetry is …	1st most common pseudosymmetry assigned to individual atoms	Percentage of atoms with 1st most common pseudosymmetry	The 1st most common pseudosymmetry for atoms is … compared to the pseudosymmetry of the atom type	2nd most common pseudosymmetry assigned to individual atoms	Percentage of atoms with 2nd most common pseudosymmetry	The 2nd most common pseudosymmetry for atoms is … compared to the pseudosymmetry of the atom type
O001	52	HH	mm2	*	-	-	-	m	mm2	mm2	mm2	the same	mm2	100	the same
O201	91	CH	m	*	-	-	-	m	m	m	m	the same	m	80.22	the same	no	15.38	lower
O202	387	CC	m	*	-	-	-	m	m	m	m	the same	m	86.56	the same	no	9.56	lower
O202b	3	CC	m	*	-	-	-	m	m	m	m	the same	m	66.67	the same	no	33.33	lower
O202c	6	CC	m	*	-	-	-	m	m	m	m	the same	m	100	the same
O202d	2	CC	m	*	-	-	-	m	mm2	mm2	mm2	higher	mm2	100	the same
O203	56	CC	m	*	-	-	-	m	m	m	m	the same	m	66.07	the same	mm2	19.64	higher
O204	106	CH	m	*	-	-	-	m	m	m	m	the same	m	47.17	the same	mm2	37.74	higher
O205a	458	CH	m	*	-	-	-	m	m	m	m	the same	m	73.36	the same	no	15.28	lower
O205b	35	CH	m	*	-	-	-	m	m	m	m	the same	m	77.14	the same	no	14.29	lower
O206	350	CC	m	*	-	-	-	m	mm2	mm2	mm2	higher	mm2	70.57	the same	m	20.86	lower
O207a	299	CC	mm2	*	-	-	-	m	mm2	mm2	mm2	the same	mm2	54.85	the same	no	28.76	lower
O207b	21	CC	mm2	*	-	-	-	m	mm2	mm2	mm2	the same	mm2	61.9	the same	m	19.05	lower
O208	138	PH	m	*	-	-	-	m	m	m	m	the same	m	60.87	the same	no	39.13	lower
O209	91	PC	m	*	-	-	-	no	m	m	m	the same	m	65.93	the same	no	34.07	lower
O210	12	PP	mm2	*	-	-	-	m	mm2	mm2	mm2	the same	mm2	66.67	the same	m	25	lower
O211	31	NH	m	*	-	-	-	m	m	m	m	the same	m	96.77	the same	no	3.23	lower
O211b	3	NH	m	*	-	-	-	m	m	m	m	the same	m	100	the same
O213	38	NC	m	*	-	-	-	m	m	m	m	the same	m	71.05	the same	no	28.95	lower
O214	5	CC	m	*	5A	-	-	m	m	m	m	the same	m	80	the same	mm2	20	higher
O215	27	CC	m	*	-	-	-	m	m	m	m	the same	m	66.67	the same	mm2	18.52	higher
O215h	3	CC	m	*	-	-	-	m	m	m	m	the same	m	66.67	the same	mm2	33.33	higher
O216	12	NN	m	*	5A	-	-	m	mm2	mm2	mm2	higher	mm2	50	the same	m	41.67	lower
O217	9	CC	mm2	*	-	-	-	m	mm2	mm2	mm2	the same	mm2	66.67	the same	no	33.33	lower
O230	18	CC	m	*	6A	-	-	m	mm2	mm2	mm2	higher	m	50	lower	mm2	50	the same
O231	75	CC	m	*	5A	-	-	m	mm2	mm2	mm2	higher	mm2	77.33	the same	m	22.67	lower
O232	19	NC	m	*	5A	-	-	m	m	m	m	the same	m	100	the same
O233	44	CC	m	*	6A	-	-	m	m	m	m	the same	m	88.64	the same	no	9.09	lower
O257	6	OC	m	*	-	-	-	m	m	m	m	the same	m	83.33	the same	no	16.67	lower
O258	3	OH	m	*	-	-	-	m	m	m	m	the same	m	100	the same
O272	24	CC	mm2	*	-	+	-	m	mm2	mm2	mm2	the same	mm2	45.83	the same	m	29.17	lower
O298	19	CC	m	+	-	-	+	m	m	m	m	the same	m	78.95	the same	no	21.05	lower
O793	9	OC	m	+	-	-	-	m	m	m	m	the same	m	66.67	the same	no	33.33	lower
O794	20	SC	no	+	-	-	-	m	m	m	m	higher	m	50	the same	no	50	lower
O795	6	CC	m	+	-	-	+	m	m	m	m	the same	m	100	the same
O796	3	SC	no	+	-	-	-	m	m	m	m	higher	m	100	the same

## Sheet: Table S4.10. 2p-S
Atom type	NOI	1st neighbors	MATTS2021 symmetry	Planarity	Planar rings	In 3-member ring	In 4-member rings	Pseudosymmetry assigned in the Z x1 X x2 R LCS type	Pseudosymmetry assigned in the X (x1,x2) Y x1 R LCS type	Pseudosymmetry assigned in the Z (x1,x2) Y x1 R LCS type	Final pseudosymmetry assigned to the atom type	Assigned pseudosymmetry compared to the MATTS2021 symmetry is …	1st most common pseudosymmetry assigned to individual atoms	Percentage of atoms with 1st most common pseudosymmetry	The 1st most common pseudosymmetry for atoms is … compared to the pseudosymmetry of the atom type	2nd most common pseudosymmetry assigned to individual atoms	Percentage of atoms with 2nd most common pseudosymmetry	The 2nd most common pseudosymmetry for atoms is … compared to the pseudosymmetry of the atom type
S201	7	CH	m	*	-	-	-	m	m	m	m	the same	m	71.43	the same	no	28.57	lower
S202a	31	CC	mm2	*	-	-	-	m	mm2	mm2	mm2	the same	m	38.71	lower	mm2	35.48	the same
S202b	5	CC	mm2	*	-	-	-	m	m	m	m	lower	m	60	the same	mm2	20	higher
S203	8	SC	m	*	-	-	-	m	m	m	m	the same	no	100	lower
S204	110	CC	m	*	-	-	-	m	m	m	m	the same	m	79.09	the same	no	14.55	lower
S205	73	CC	m	+	5A	-	-	m	mm2	mm2	mm2	higher	m	47.95	lower	mm2	47.95	the same
S206	13	CC	m	*	-	-	-	m	m	m	m	the same	m	76.92	the same	mm2	15.38	higher
S207	66	CC	m	+	5A	-	-	m	m	m	m	the same	m	83.33	the same	mm2	13.64	higher
S208	40	CC	mm2	*	-	-	-	m	mm2	mm2	mm2	the same	m	45	lower	no	37.5	lower
S209	36	CC	m	*	-	-	-	m	mm2	mm2	mm2	higher	m	55.56	lower	mm2	27.78	the same
S210	31	CC	m	*	-	-	-	m	m	m	m	the same	m	70.97	the same	no	16.13	lower
S211	51	CC	m	+	5A	-	-	m	m	m	m	the same	m	90.2	the same	no	5.88	lower
S213	5	NC	m	+	5A	-	-	m	m	m	m	the same	m	100	the same
S220	4	NC	m	*	-	-	-	m	m	m	m	the same	m	75	the same	no	25	lower

[truncated: 2 more sheets: Table S4.11. 1p-O, Table S4.12. 1p-halogens]
